# Supplementary material for: The gut microbiota and post-traumatic major depression disorder: insights from bidirectional two-sample Mendelian randomization
Source: Front Psychiatry. 2024 May 14;15:1383664. doi: 10.3389/fpsyt.2024.1383664 (PMC11130430; doi:10.3389/fpsyt.2024.1383664)
Supplement: Supplementary file 2 [file Table_1.xlsx]

## Sheet: S1 table 
Supplementary Table 1. Details of the GWAS summary datasets utilized in this study.
Traits	sample size	Number of SNPs	Population	Web site	PMID	Year
PTMDD	24094	7767934	European	https://gwas.mrcieu.ac.uk/datasets/ebi-a-GCST009980/	31969693	2020
Trauma exposure in MDD	22880	5384929	European	https://gwas.mrcieu.ac.uk/datasets/ebi-a-GCST009983/	31969693	2020
Gut microbiota	14306	5646976	European	https://mibiogen.gcc.rug.nl/	33462485	2021
MDD,Major depression disorder;PTMDD, Post-traumatic major depression disorder

## Sheet: S2 table
Supplementary Table 2. Instrumental variants of the gut microbiota in PTMDD
Traits	SNP	effect_allele.exposure	other_allele.exposure	Gut microbiome			PTMDD			Fvalue
				beta.exposure	se.exposure	pval.exposure	beta.outcome	se.outcome	pval.outcome
phylum.Verrucomicrobia.id.3982	rs11252894	A	C	0.0784055	0.0162769	1.11e-06	0.0233422	0.0258863	0.367206	23.2032
phylum.Verrucomicrobia.id.3982	rs11252894	A	C	0.0784055	0.0162769	1.11e-06	0.0233422	0.0258863	0.367206	23.2032
phylum.Verrucomicrobia.id.3982	rs11252894	A	C	0.0784055	0.0162769	1.11e-06	0.0233422	0.0258863	0.367206	23.2032
phylum.Verrucomicrobia.id.3982	rs11252894	A	C	0.0784055	0.0162769	1.11e-06	0.0233422	0.0258863	0.367206	23.2032
phylum.Verrucomicrobia.id.3982	rs11252894	A	C	0.0784055	0.0162769	1.11e-06	0.0233422	0.0258863	0.367206	23.2032
phylum.Verrucomicrobia.id.3982	rs11252894	A	C	0.0784055	0.0162769	1.11e-06	0.0233422	0.0258863	0.367206	23.2032
phylum.Verrucomicrobia.id.3982	rs11252894	A	C	0.0784055	0.0162769	1.11e-06	0.0233422	0.0258863	0.367206	23.2032
phylum.Verrucomicrobia.id.3982	rs11252894	A	C	0.0784055	0.0162769	1.11e-06	0.0233422	0.0258863	0.367206	23.2032
phylum.Verrucomicrobia.id.3982	rs117107102	A	G	0.204283	0.0427565	2.68e-06	-0.06045	0.0256856	0.0185994	22.8275
phylum.Verrucomicrobia.id.3982	rs11729256	T	C	0.0696984	0.0146953	2.23e-06	0.0219587	0.0262725	0.403265	22.495
phylum.Verrucomicrobia.id.3982	rs12512971	A	C	0.171057	0.0398053	9.81e-06	-0.0184919	0.0290911	0.525001	18.4671
phylum.Verrucomicrobia.id.3982	rs12908520	G	A	0.0594916	0.012823	3.4e-06	0.0197419	0.0261942	0.451045	21.5244
phylum.Verrucomicrobia.id.3982	rs2602429	C	T	0.0764148	0.0153487	8.71e-07	-0.0680059	0.0266899	0.0108343	24.7864
phylum.Verrucomicrobia.id.3982	rs3995795	C	T	0.0610914	0.0138592	9.72e-06	-0.0504005	0.025877	0.0514517	19.4305
phylum.Verrucomicrobia.id.3982	rs45598138	C	A	-0.143901	0.03054	2.19e-06	0.0430717	0.0269862	0.110474	22.202
phylum.Verrucomicrobia.id.3982	rs61779207	G	A	-0.0755253	0.0164385	5.28e-06	-0.0119944	0.0259944	0.644496	21.1087
phylum.Verrucomicrobia.id.3982	rs74542928	T	C	0.115994	0.0231324	4.08e-07	-0.0199021	0.0262117	0.447682	25.1439
phylum.Verrucomicrobia.id.3982	rs76430504	T	C	-0.11753	0.025458	3.5e-06	0.0386028	0.0257547	0.133909	21.3132
phylum.Verrucomicrobia.id.3982	rs9349825	A	G	-0.0660243	0.0143911	6.27e-06	0.0359839	0.0259773	0.165989	21.0483
phylum.Tenericutes.id.3919	rs10108398	G	A	0.0769142	0.0153953	1.09e-06	-0.0115275	0.0260459	0.658067	24.9596
phylum.Tenericutes.id.3919	rs11890098	A	G	0.074438	0.0153389	9.57e-07	0.0281393	0.0263942	0.286372	23.5507
phylum.Tenericutes.id.3919	rs12566890	T	G	-0.101147	0.0230978	3.65e-06	-0.00674896	0.0266249	0.799895	19.1763
phylum.Tenericutes.id.3919	rs17214486	C	A	0.06099	0.0135623	6.61e-06	0.0167203	0.0261667	0.522829	20.2233
phylum.Tenericutes.id.3919	rs2464826	A	C	0.0944239	0.0211806	8.4e-06	0.0418167	0.026037	0.108263	19.8741
phylum.Tenericutes.id.3919	rs28537087	G	A	0.0820873	0.0188312	8.07e-06	0.0108548	0.025817	0.674155	19.0019
phylum.Tenericutes.id.3919	rs3768491	A	G	-0.0681052	0.0149061	4.23e-06	0.016769	0.0262149	0.522384	20.8753
phylum.Tenericutes.id.3919	rs4885016	T	C	-0.0819606	0.0181628	7.27e-06	0.0269785	0.0263371	0.305668	20.3632
phylum.Tenericutes.id.3919	rs6043847	T	C	-0.114937	0.0248606	4.55e-06	-0.0139688	0.026518	0.598356	21.3746
phylum.Tenericutes.id.3919	rs72901605	T	C	-0.0841852	0.0178119	3.26e-06	0.0163299	0.0258895	0.528202	22.3383
phylum.Tenericutes.id.3919	rs74603314	T	C	0.221639	0.0462918	1.56e-06	-0.0405694	0.0259357	0.117763	22.9238
phylum.Tenericutes.id.3919	rs78169027	A	G	-0.108283	0.0237289	5.88e-06	0.0180945	0.026139	0.488787	20.824
phylum.Proteobacteria.id.2375	rs10750258	A	C	-0.0491248	0.010824	8.72e-06	-0.0176773	0.0260991	0.498207	20.5979
phylum.Proteobacteria.id.2375	rs11126162	T	C	-0.0770689	0.0187079	9.26e-06	0.0227265	0.0280311	0.417503	16.9711
phylum.Proteobacteria.id.2375	rs11715072	G	A	-0.0519289	0.0115246	6.9e-06	-0.0192932	0.0260826	0.459484	20.3031
phylum.Proteobacteria.id.2375	rs12150865	C	T	0.0511615	0.0106407	1.54e-06	0.029174	0.0261274	0.264162	23.1177
phylum.Proteobacteria.id.2375	rs12467198	C	T	0.0498267	0.011138	6.31e-06	-0.00537055	0.0260941	0.836936	20.013
phylum.Proteobacteria.id.2375	rs2347697	G	T	0.0502281	0.0108968	4.27e-06	0.0629201	0.0261597	0.0161622	21.247
phylum.Proteobacteria.id.2375	rs2532663	G	A	-0.125578	0.0258034	7.47e-07	-0.0047235	0.0257746	0.854592	23.6851
phylum.Proteobacteria.id.2375	rs3890996	T	G	-0.0474614	0.0105645	6.95e-06	-0.013211	0.0260829	0.612506	20.183
phylum.Proteobacteria.id.2375	rs4340090	C	T	-0.0668162	0.0153387	9.99e-06	0.05039	0.026168	0.0541502	18.9751
phylum.Proteobacteria.id.2375	rs6707783	C	T	0.0849593	0.0187782	8.09e-06	0.0122578	0.0257318	0.633811	20.4698
phylum.Proteobacteria.id.2375	rs72771021	C	T	0.141726	0.0309242	7.18e-06	0.00852247	0.0256532	0.739724	21.004
phylum.Proteobacteria.id.2375	rs922773	C	T	-0.0803778	0.0157851	3.68e-07	0.0446784	0.0260066	0.0858025	25.9285
phylum.Lentisphaerae.id.2238	rs1002941	G	A	0.107661	0.0233382	4.31e-06	0.0209688	0.026024	0.420388	21.2804
phylum.Lentisphaerae.id.2238	rs11770843	C	T	0.111896	0.0234776	1.14e-06	-0.00100508	0.0261055	0.969288	22.7153
phylum.Lentisphaerae.id.2238	rs17114848	G	A	0.148972	0.0324162	6.77e-06	0.0292941	0.0264217	0.267553	21.1196
phylum.Lentisphaerae.id.2238	rs2031282	A	G	0.120412	0.0270263	5.86e-06	-0.0304834	0.0266734	0.253105	19.8503
phylum.Lentisphaerae.id.2238	rs2825714	A	G	-0.138226	0.0289096	1.5e-06	-0.0136291	0.0259937	0.600054	22.8611
phylum.Lentisphaerae.id.2238	rs60995569	T	G	-0.16062	0.0336806	9.19e-06	-0.035876	0.0281005	0.201707	22.7426
phylum.Lentisphaerae.id.2238	rs62570196	C	T	-0.217203	0.0439621	9.64e-07	-0.0661341	0.0256227	0.00984918	24.4104
phylum.Lentisphaerae.id.2238	rs72640280	A	G	0.220185	0.0485947	5.19e-06	-0.00411697	0.0262323	0.87529	20.5305
phylum.Lentisphaerae.id.2238	rs77599476	A	G	0.229981	0.0479918	1.9e-06	-0.0134775	0.0257026	0.600026	22.9642
phylum.Firmicutes.id.1672	rs112334273	G	A	0.0627459	0.0127415	9.26e-07	0.0396382	0.0261611	0.129733	24.2509
phylum.Firmicutes.id.1672	rs2009919	T	C	0.0536457	0.0106294	4.95e-07	0.0137081	0.02627	0.601797	25.4712
phylum.Firmicutes.id.1672	rs2273429	A	G	-0.0702112	0.0153063	9.26e-06	0.0137384	0.0269172	0.609776	21.0413
phylum.Firmicutes.id.1672	rs2332027	G	A	-0.0482656	0.0104823	4.05e-06	0.0354502	0.0261527	0.175255	21.2013
phylum.Firmicutes.id.1672	rs2547978	A	G	0.0465802	0.0105075	8.57e-06	-0.0387136	0.0261861	0.1393	19.652
phylum.Firmicutes.id.1672	rs36111799	C	T	-0.0480708	0.0105429	5.17e-06	0.0407722	0.0260277	0.117233	20.7892
phylum.Firmicutes.id.1672	rs3792064	G	A	0.0897349	0.0182532	6.75e-07	0.012286	0.0268554	0.647321	24.1682
phylum.Firmicutes.id.1672	rs3852931	C	T	-0.0482086	0.0105	4.53e-06	0.0410558	0.0261864	0.11692	21.0801
phylum.Firmicutes.id.1672	rs4750583	A	G	0.0616007	0.0137936	5.79e-06	-0.0241473	0.0257359	0.348105	19.9442
phylum.Firmicutes.id.1672	rs56199908	T	C	-0.186194	0.041051	8.67e-06	0.0254448	0.0269941	0.345884	20.5724
phylum.Firmicutes.id.1672	rs6814436	T	C	0.0680205	0.0150844	6.8e-06	-0.00856243	0.0260444	0.742335	20.3341
phylum.Firmicutes.id.1672	rs6815608	T	C	0.0935765	0.0210869	7.24e-06	0.0168307	0.0295149	0.568512	19.6929
phylum.Firmicutes.id.1672	rs7247191	T	C	-0.0713033	0.0157424	4.73e-06	-0.0284344	0.0265531	0.284237	20.5153
phylum.Firmicutes.id.1672	rs72738886	T	C	0.0864609	0.0190398	7.68e-06	0.000554171	0.0257913	0.982857	20.6213
phylum.Firmicutes.id.1672	rs72771021	C	T	-0.141357	0.0308303	5.12e-06	0.00852247	0.0256532	0.739724	21.0221
phylum.Firmicutes.id.1672	rs8085381	G	A	0.0647291	0.0146219	8.67e-06	0.0385422	0.0264952	0.145757	19.597
phylum.Euryarchaeota.id.55	rs10202904	T	G	-0.115986	0.0230271	6.19e-07	-0.024242	0.0262886	0.356451	25.3706
phylum.Euryarchaeota.id.55	rs11022995	G	A	-0.10373	0.0228889	7.73e-06	-0.0068696	0.0263368	0.794219	20.538
phylum.Euryarchaeota.id.55	rs34928225	T	C	0.19977	0.0425421	4.33e-06	-0.0147022	0.0262995	0.576143	22.0506
phylum.Euryarchaeota.id.55	rs45498998	G	A	-0.131882	0.029229	5.32e-06	-0.0293643	0.0262276	0.262888	20.3585
phylum.Euryarchaeota.id.55	rs56131665	G	A	0.176759	0.0385787	5.3e-06	0.00595066	0.0258498	0.817935	20.9927
phylum.Euryarchaeota.id.55	rs6064552	T	C	-0.123612	0.0275749	9.34e-06	-0.0387785	0.0258988	0.134314	20.0952
phylum.Euryarchaeota.id.55	rs6508769	T	C	0.150529	0.0337091	8.12e-06	0.00598893	0.0263226	0.820019	19.9409
phylum.Euryarchaeota.id.55	rs7015093	G	A	-0.118111	0.0264389	7.2e-06	0.00331735	0.0264507	0.900194	19.9569
phylum.Euryarchaeota.id.55	rs76029318	T	C	0.214866	0.0438442	1.05e-06	0.0173739	0.0264631	0.511482	24.0167
phylum.Euryarchaeota.id.55	rs7635189	G	A	0.119983	0.0259356	4.64e-06	-0.0207503	0.026389	0.431678	21.4017
phylum.Euryarchaeota.id.55	rs77658038	A	C	-0.160157	0.0340856	4.75e-06	0.0301894	0.0256133	0.238534	22.0774
phylum.Euryarchaeota.id.55	rs894996	C	A	0.203577	0.0440033	5.12e-06	-0.0237846	0.0266499	0.372135	21.4035
phylum.Cyanobacteria.id.1500	rs12555298	G	A	0.0974327	0.0219351	8.09e-06	0.000948512	0.0262402	0.971165	19.7301
phylum.Cyanobacteria.id.1500	rs2585223	T	C	0.111364	0.0247743	8.86e-06	0.0303163	0.0261888	0.247024	20.2064
phylum.Cyanobacteria.id.1500	rs584122	C	T	-0.151774	0.0326827	4.23e-06	0.0210462	0.0267117	0.430755	21.5654
phylum.Cyanobacteria.id.1500	rs61972390	T	C	0.107346	0.0242469	9.11e-06	0.031197	0.0261467	0.232809	19.6001
phylum.Cyanobacteria.id.1500	rs7148504	G	T	0.0800404	0.0176621	6.62e-06	-0.0329929	0.0262758	0.209247	20.5369
phylum.Cyanobacteria.id.1500	rs76531781	T	C	-0.231868	0.0493393	2.87e-06	0.0309859	0.0261062	0.235261	22.0849
phylum.Cyanobacteria.id.1500	rs789068	G	A	-0.111385	0.0212922	1.57e-07	0.0687305	0.0262863	0.008931	27.3661
phylum.Cyanobacteria.id.1500	rs9864379	T	C	-0.138933	0.0268045	2.03e-07	0.00481025	0.0260785	0.853658	26.8657
phylum.Bacteroidetes.id.905	rs111845179	T	C	0.104177	0.0213837	6.47e-07	0.0232659	0.0283705	0.412173	23.7343
phylum.Bacteroidetes.id.905	rs17343978	A	C	-0.0556041	0.0120272	7.22e-06	-0.00491025	0.0259642	0.850002	21.3739
phylum.Bacteroidetes.id.905	rs2032750	T	C	-0.0510857	0.0106804	1.71e-06	-0.0223359	0.0260997	0.392112	22.8782
phylum.Bacteroidetes.id.905	rs62531359	T	G	0.0657788	0.0149886	8.42e-06	0.0126176	0.0262046	0.630159	19.2597
phylum.Bacteroidetes.id.905	rs62575403	C	T	0.145424	0.0311079	2.96e-06	0.0498794	0.0257643	0.0528689	21.854
phylum.Bacteroidetes.id.905	rs6586324	T	C	0.0477792	0.0105437	7.37e-06	0.0337202	0.0262184	0.198399	20.5349
phylum.Bacteroidetes.id.905	rs72706335	T	C	-0.223193	0.0493382	7.13e-06	0.0120493	0.0255161	0.636766	20.4642
phylum.Bacteroidetes.id.905	rs73512608	G	A	-0.123117	0.0236743	2.54e-07	0.0268942	0.0283742	0.34321	27.0447
phylum.Bacteroidetes.id.905	rs73846128	A	G	-0.0664262	0.0133481	4.78e-07	0.0182699	0.0263319	0.487787	24.7649
phylum.Bacteroidetes.id.905	rs73975615	G	A	-0.207163	0.0442629	1.2e-06	-0.0137981	0.0416549	0.740457	21.905
phylum.Bacteroidetes.id.905	rs7999780	G	A	0.0543635	0.0124067	9.47e-06	-0.011779	0.0261404	0.652274	19.2001
phylum.Bacteroidetes.id.905	rs929878	C	T	-0.0540001	0.0121526	6.51e-06	-0.0425432	0.0258522	0.0998389	19.7447
phylum.Actinobacteria.id.400	rs11766971	T	C	0.0476376	0.010646	9.4e-06	0.0344914	0.0262557	0.188956	20.0227
phylum.Actinobacteria.id.400	rs12528285	C	T	0.0809469	0.0180784	5.69e-06	0.00988537	0.0262529	0.706513	20.0484
phylum.Actinobacteria.id.400	rs13192624	T	C	-0.0522862	0.0117742	9.33e-06	-0.00991828	0.0260053	0.70291	19.7201
phylum.Actinobacteria.id.400	rs1397793	G	A	-0.0521387	0.0111587	3.74e-06	0.00666763	0.0266427	0.802385	21.8318
phylum.Actinobacteria.id.400	rs4429415	C	T	0.0581908	0.0111343	2.05e-07	0.0186265	0.0263182	0.479104	27.3136
phylum.Actinobacteria.id.400	rs55888705	A	G	0.0534221	0.0109975	1.31e-06	-0.0194006	0.0260202	0.455911	23.5967
phylum.Actinobacteria.id.400	rs6496870	T	C	0.0510777	0.0113809	4.62e-06	0.0038166	0.0260699	0.883607	20.1424
phylum.Actinobacteria.id.400	rs6743026	T	C	0.0589446	0.0134622	9.88e-06	-0.0537115	0.026157	0.0400313	19.1714
phylum.Actinobacteria.id.400	rs74037001	G	A	-0.0819391	0.0165334	6.71e-07	0.0362649	0.0262453	0.167044	24.5618
phylum.Actinobacteria.id.400	rs75211493	G	A	0.0840786	0.0184739	9.27e-06	0.00279455	0.0256131	0.913118	20.7136
phylum.Actinobacteria.id.400	rs7570971	A	C	0.086653	0.0113623	1.41e-14	-0.0607576	0.0277053	0.0283074	58.1615
phylum.Actinobacteria.id.400	rs80124826	T	C	-0.124191	0.0278566	8.75e-06	-0.0118985	0.0260509	0.647858	19.8759
phylum.Actinobacteria.id.400	rs8047955	A	G	0.0521115	0.0111192	2.66e-06	0.0392797	0.0261941	0.133727	21.9644
phylum.Actinobacteria.id.400	rs857444	C	T	0.0507315	0.0109885	3.8e-06	0.0029018	0.0263319	0.91225	21.3148
phylum.Actinobacteria.id.400	rs9833771	T	C	0.0490077	0.0106564	4.07e-06	0.0347867	0.0261287	0.183071	21.1498
order.Victivallales.id.2254	rs1002941	G	A	0.105025	0.0233484	8.15e-06	0.0209688	0.026024	0.420388	20.2334
order.Victivallales.id.2254	rs11770843	C	T	0.109431	0.0234879	1.91e-06	-0.00100508	0.0261055	0.969288	21.7066
order.Victivallales.id.2254	rs17114848	G	A	0.152377	0.0324332	4.06e-06	0.0292941	0.0264217	0.267553	22.0729
order.Victivallales.id.2254	rs2031282	A	G	0.122369	0.0270329	4.38e-06	-0.0304834	0.0266734	0.253105	20.4905
order.Victivallales.id.2254	rs2825714	A	G	-0.13741	0.0289246	1.72e-06	-0.0136291	0.0259937	0.600054	22.5685
order.Victivallales.id.2254	rs62570196	C	T	-0.21635	0.0439866	1.08e-06	-0.0661341	0.0256227	0.00984918	24.1922
order.Victivallales.id.2254	rs72640280	A	G	0.220207	0.0486196	5.18e-06	-0.00411697	0.0262323	0.87529	20.5134
order.Victivallales.id.2254	rs77599476	A	G	0.230292	0.0480168	1.86e-06	-0.0134775	0.0257026	0.600026	23.0022
order.Verrucomicrobiales.id.4030	rs111862613	T	C	0.090699	0.0196746	3.74e-06	0.0135086	0.0259014	0.601991	21.2517
order.Verrucomicrobiales.id.4030	rs117107102	A	G	0.204683	0.0431573	2.92e-06	-0.06045	0.0256856	0.0185994	22.4934
order.Verrucomicrobiales.id.4030	rs11729256	T	C	0.0749798	0.0150177	6.73e-07	0.0219587	0.0262725	0.403265	24.9277
order.Verrucomicrobiales.id.4030	rs12908520	G	A	0.0618926	0.0130946	2.17e-06	0.0197419	0.0261942	0.451045	22.3404
order.Verrucomicrobiales.id.4030	rs2602429	C	T	0.0746844	0.0156194	2.58e-06	-0.0680059	0.0266899	0.0108343	22.8628
order.Verrucomicrobiales.id.4030	rs4242783	G	A	0.0689292	0.0147693	2.64e-06	0.0356641	0.0261194	0.172119	21.7815
order.Verrucomicrobiales.id.4030	rs4936098	A	G	0.0648843	0.0135928	1.12e-06	0.0527933	0.026185	0.0437824	22.7856
order.Verrucomicrobiales.id.4030	rs61779207	G	A	-0.0758309	0.0167762	6.72e-06	-0.0119944	0.0259944	0.644496	20.4318
order.Verrucomicrobiales.id.4030	rs74542928	T	C	0.112164	0.0236422	1.63e-06	-0.0199021	0.0262117	0.447682	22.5076
order.Verrucomicrobiales.id.4030	rs9349825	A	G	-0.0704036	0.0147128	2.54e-06	0.0359839	0.0259773	0.165989	22.8981
order.Verrucomicrobiales.id.4030	rs941682	G	A	-0.0631436	0.0143767	9.61e-06	-0.0196195	0.0265218	0.459452	19.2902
order.Selenomonadales.id.2165	rs1135612	G	A	0.0529785	0.0119177	9.26e-06	0.0241359	0.0260832	0.354789	19.7614
order.Selenomonadales.id.2165	rs13086907	G	A	0.0625312	0.0131735	1.95e-06	-0.0435445	0.0257547	0.0908866	22.5315
order.Selenomonadales.id.2165	rs1643968	T	C	-0.0565284	0.0112298	4.15e-07	0.00162081	0.0261969	0.950666	25.339
order.Selenomonadales.id.2165	rs1649999	A	G	0.0748989	0.0166458	7.58e-06	0.00679478	0.0258038	0.792301	20.2462
order.Selenomonadales.id.2165	rs2834062	A	G	0.0489057	0.0108842	8.44e-06	-0.0391053	0.0259277	0.131492	20.1897
order.Selenomonadales.id.2165	rs4463806	T	C	-0.0543966	0.0129365	7.81e-06	-0.0108966	0.0259886	0.67501	17.6811
order.Selenomonadales.id.2165	rs4722181	T	G	0.0501306	0.0105798	2e-06	0.000536457	0.026139	0.983626	22.4518
order.Selenomonadales.id.2165	rs60274479	T	C	-0.0659623	0.0134137	1.16e-06	-0.0412365	0.0261199	0.114396	24.1822
order.Selenomonadales.id.2165	rs61249479	A	C	0.0777075	0.0168628	2.95e-06	0.0170159	0.0267776	0.525134	21.2357
order.Selenomonadales.id.2165	rs71405394	G	A	-0.114178	0.02405	2.17e-06	-0.0125768	0.0255792	0.622945	22.539
order.Selenomonadales.id.2165	rs73232831	G	A	-0.151829	0.0314932	1.87e-06	-0.0418505	0.0253608	0.0989008	23.2421
order.Selenomonadales.id.2165	rs9423647	G	A	0.047817	0.0105282	6.06e-06	-0.0173979	0.0261477	0.505813	20.628
order.Rhodospirillales.id.2667	rs1035406	G	A	-0.114725	0.0247994	4.07e-06	0.0380158	0.0263531	0.149145	21.401
order.Rhodospirillales.id.2667	rs11591293	G	T	0.0722755	0.0158186	4.69e-06	-0.0223141	0.0261726	0.393895	20.876
order.Rhodospirillales.id.2667	rs11630875	T	C	0.0945198	0.0202139	3.7e-06	0.0167153	0.0267695	0.532353	21.8649
order.Rhodospirillales.id.2667	rs1549633	A	C	0.0996735	0.0216667	3.88e-06	0.00310725	0.0261572	0.905441	21.1629
order.Rhodospirillales.id.2667	rs3730086	A	G	0.0800354	0.0178737	7.98e-06	-0.0369762	0.0259115	0.153575	20.0509
order.Rhodospirillales.id.2667	rs3754624	C	T	0.094128	0.0198389	2.68e-06	-0.0614114	0.0261636	0.0189147	22.5114
order.Rhodospirillales.id.2667	rs4278423	T	C	0.105215	0.0233778	3.98e-06	0.0405771	0.0265489	0.126415	20.2558
order.Rhodospirillales.id.2667	rs55876211	C	T	-0.0865002	0.0195197	7.87e-06	-0.00251303	0.0264172	0.924213	19.6377
order.Rhodospirillales.id.2667	rs61933850	G	A	0.164663	0.0360285	7e-06	-0.00395814	0.0254682	0.876494	20.888
order.Rhodospirillales.id.2667	rs7001029	C	T	0.120726	0.0260989	2.83e-06	-0.00985762	0.0259413	0.703947	21.397
order.Rhodospirillales.id.2667	rs76784716	A	G	0.136039	0.0284399	1.31e-06	-0.00207631	0.0262791	0.937025	22.8808
order.Rhodospirillales.id.2667	rs77304857	C	A	-0.0997433	0.0222166	6.02e-06	0.00963403	0.0263256	0.714398	20.1564
order.Rhodospirillales.id.2667	rs9813022	A	G	-0.0830795	0.0162642	3.07e-07	-0.0386535	0.026553	0.145472	26.093
order.Pasteurellales.id.3688	rs10965428	C	A	-0.119902	0.0258219	4.29e-06	-0.0207688	0.0260874	0.425961	21.5614
order.Pasteurellales.id.3688	rs111582866	G	A	-0.113957	0.0256403	7.07e-06	0.0180145	0.0260364	0.489001	19.7532
order.Pasteurellales.id.3688	rs12050685	A	G	-0.0670948	0.015239	9.19e-06	0.00095643	0.0262334	0.970917	19.385
order.Pasteurellales.id.3688	rs16970009	A	G	0.187381	0.0429572	7.32e-06	0.0460567	0.0278721	0.0984464	19.0275
order.Pasteurellales.id.3688	rs35510	A	G	0.122729	0.0264958	4.02e-06	-0.0442826	0.0257389	0.0853493	21.4557
order.Pasteurellales.id.3688	rs4822728	T	C	0.0685479	0.0149032	4.72e-06	-0.0315854	0.0259336	0.223249	21.1557
order.Pasteurellales.id.3688	rs6972479	A	G	-0.0781862	0.0175366	7.75e-06	0.00401394	0.0258947	0.876813	19.8779
order.Pasteurellales.id.3688	rs72756943	G	A	0.13988	0.0303029	3.35e-06	-0.00164509	0.0261367	0.949813	21.308
order.Pasteurellales.id.3688	rs73139353	A	C	-0.222573	0.0484634	8.71e-06	-0.0646099	0.0253787	0.0109018	21.0919
order.Pasteurellales.id.3688	rs76022354	C	T	0.24289	0.0500406	1.83e-06	0.00791436	0.0254056	0.755405	23.5599
order.Pasteurellales.id.3688	rs78909003	T	C	-0.241159	0.0498372	2.05e-06	0.0199655	0.0257716	0.438511	23.4154
order.Pasteurellales.id.3688	rs9382510	C	T	-0.0881865	0.0169965	2.48e-07	-0.00311432	0.0261201	0.905093	26.9207
order.Pasteurellales.id.3688	rs9895850	T	C	-0.176406	0.041017	9.08e-06	0.0204231	0.0266574	0.443598	18.497
order.Pasteurellales.id.3688	rs9938097	T	C	-0.0710386	0.0158024	8.23e-06	0.0269878	0.0262284	0.303501	20.2088
order.NB1n.id.3953	rs11251024	G	A	0.104201	0.0206737	6.63e-07	0.0335715	0.0260649	0.197747	25.4043
order.NB1n.id.3953	rs11606187	A	G	-0.154539	0.0326288	3.31e-06	-0.0481533	0.0261569	0.0656296	22.4324
order.NB1n.id.3953	rs13385922	T	C	0.0929494	0.0201348	3.97e-06	-0.0367056	0.0262044	0.161291	21.3107
order.NB1n.id.3953	rs166849	G	A	0.0911053	0.0202239	7.74e-06	0.0200197	0.02609	0.442884	20.2934
order.NB1n.id.3953	rs2172426	C	T	-0.10212	0.0198947	3.17e-07	0.0185607	0.0260826	0.476705	26.348
order.NB1n.id.3953	rs267959	A	G	0.0988612	0.0209676	2.62e-06	-0.0188556	0.0264634	0.476146	22.2308
order.NB1n.id.3953	rs4383094	T	C	0.149188	0.0320662	4.28e-06	-0.0152345	0.0267638	0.569207	21.6457
order.NB1n.id.3953	rs60583455	T	C	0.108934	0.021177	2.6e-07	-0.00914826	0.0260998	0.725956	26.4604
order.NB1n.id.3953	rs60775321	T	C	-0.0962425	0.0213842	7.1e-06	-0.00789691	0.02606	0.761868	20.2558
order.NB1n.id.3953	rs72671304	T	C	0.172322	0.0370028	3.8e-06	0.00438282	0.0261746	0.86702	21.6876
order.NB1n.id.3953	rs7911787	G	T	-0.223071	0.0470232	3.39e-06	0.000785921	0.0265778	0.97641	22.504
order.NB1n.id.3953	rs8126061	T	C	-0.159135	0.0351904	7.36e-06	0.00689024	0.0265025	0.794875	20.4496
order.NB1n.id.3953	rs9542068	T	C	0.0990709	0.0218149	6.52e-06	0.00129278	0.0261142	0.960517	20.6245
order.MollicutesRF9.id.11579	rs11779863	G	A	-0.0772768	0.0172171	6.69e-06	0.0165692	0.0260041	0.524011	20.1456
order.MollicutesRF9.id.11579	rs12566890	T	G	-0.103134	0.0241775	8.11e-06	-0.00674896	0.0266249	0.799895	18.1961
order.MollicutesRF9.id.11579	rs13100746	C	T	0.0638979	0.0142685	7.29e-06	-0.0138031	0.026075	0.596554	20.0546
order.MollicutesRF9.id.11579	rs17235252	T	C	-0.122002	0.0255463	2.16e-06	-0.0182817	0.0258232	0.478972	22.8076
order.MollicutesRF9.id.11579	rs3932485	C	T	0.0626209	0.0141623	9.93e-06	-0.0190051	0.0262365	0.468835	19.551
order.MollicutesRF9.id.11579	rs515984	T	C	-0.0875451	0.0190685	6.61e-06	0.0101733	0.0262044	0.697847	21.078
order.MollicutesRF9.id.11579	rs638542	G	A	-0.070592	0.0157049	5.17e-06	0.0156814	0.0261661	0.548972	20.2041
order.MollicutesRF9.id.11579	rs74603314	T	C	0.230767	0.0489701	2.28e-06	-0.0405694	0.0259357	0.117763	22.2068
order.MollicutesRF9.id.11579	rs76373661	G	A	0.0908218	0.0202986	5.16e-06	-0.00645655	0.0263165	0.806191	20.0193
order.MollicutesRF9.id.11579	rs7706512	G	A	0.0657351	0.0138979	2.27e-06	0.00298838	0.0260753	0.908757	22.3715
order.MollicutesRF9.id.11579	rs7801843	A	G	-0.0869495	0.0194509	9.47e-06	-0.0901287	0.0271172	0.000888383	19.9826
order.MollicutesRF9.id.11579	rs7853673	G	A	-0.0624389	0.0139833	6.73e-06	-0.0579545	0.0262019	0.0269774	19.9386
order.MollicutesRF9.id.11579	rs949341	G	A	0.0656602	0.0147216	7.73e-06	-0.0165811	0.0260417	0.524312	19.8926
order.Methanobacteriales.id.120	rs10202904	T	G	-0.121754	0.0235357	3.01e-07	-0.024242	0.0262886	0.356451	26.7615
order.Methanobacteriales.id.120	rs10424197	G	A	-0.111274	0.0247517	9.28e-06	0.0230604	0.0260869	0.376704	20.2106
order.Methanobacteriales.id.120	rs4257531	G	A	0.164498	0.0364959	7.44e-06	0.0094472	0.0258478	0.714743	20.3158
order.Methanobacteriales.id.120	rs56131665	G	A	0.178661	0.039298	6.18e-06	0.00595066	0.0258498	0.817935	20.669
order.Methanobacteriales.id.120	rs62241835	G	T	-0.203385	0.0417931	1.63e-06	0.00254028	0.0259914	0.922142	23.6827
order.Methanobacteriales.id.120	rs6508769	T	C	0.153519	0.0344519	8.23e-06	0.00598893	0.0263226	0.820019	19.8564
order.Methanobacteriales.id.120	rs73068003	G	T	-0.15814	0.0351803	8.45e-06	0.022829	0.0261701	0.383028	20.2063
order.Methanobacteriales.id.120	rs73457410	A	G	0.21534	0.0436695	1.41e-06	0.0153338	0.0265616	0.563741	24.316
order.Methanobacteriales.id.120	rs75208022	C	T	-0.227245	0.048763	5.92e-06	0.0258584	0.0263668	0.326731	21.7173
order.Methanobacteriales.id.120	rs894996	C	A	0.216999	0.0449076	1.88e-06	-0.0237846	0.0266499	0.372135	23.3495
order.Lactobacillales.id.1800	rs11110282	A	G	-0.10239	0.0217849	3.96e-06	0.0224614	0.0261546	0.390454	22.0903
order.Lactobacillales.id.1800	rs11627423	C	A	0.0499263	0.0109744	5.09e-06	0.000169034	0.0260214	0.994817	20.6965
order.Lactobacillales.id.1800	rs11730038	G	A	-0.0605384	0.0129052	5.1e-06	0.0274539	0.0264461	0.29922	22.0055
order.Lactobacillales.id.1800	rs12797734	T	C	0.0571279	0.0127113	7.77e-06	-0.000827268	0.0261642	0.974776	20.1984
order.Lactobacillales.id.1800	rs1595463	C	A	0.0479749	0.0108801	7.44e-06	-0.00768129	0.026164	0.769077	19.4428
order.Lactobacillales.id.1800	rs2370083	G	T	-0.08054	0.0180992	8.33e-06	-0.0167548	0.0259433	0.518394	19.8018
order.Lactobacillales.id.1800	rs2952251	A	G	-0.0629317	0.0124177	3.36e-07	0.0543485	0.0262072	0.0380978	25.6834
order.Lactobacillales.id.1800	rs34989881	A	G	0.113479	0.0246452	4.09e-06	-0.0411718	0.0258409	0.111096	21.2015
order.Lactobacillales.id.1800	rs35344081	G	A	0.0642442	0.0127358	4.16e-07	-0.00271095	0.0259384	0.916761	25.4456
order.Lactobacillales.id.1800	rs4028634	T	C	0.0532915	0.01101	1.35e-06	-0.0482527	0.0260363	0.063841	23.4284
order.Lactobacillales.id.1800	rs57872228	C	T	-0.0688415	0.0146994	2.58e-06	-0.0193175	0.0258695	0.455229	21.9332
order.Lactobacillales.id.1800	rs74663707	C	T	0.0982594	0.0224613	8.4e-06	-0.00437696	0.0255256	0.863851	19.1373
order.Lactobacillales.id.1800	rs77558518	A	G	-0.106466	0.0223484	1.67e-06	-0.0416829	0.0260894	0.110111	22.695
order.Lactobacillales.id.1800	rs78938557	T	C	0.10553	0.0233581	2.31e-06	-0.0117814	0.0256063	0.645446	20.4117
order.Lactobacillales.id.1800	rs9581006	C	T	0.22583	0.0469228	1.77e-06	0.00238466	0.0277502	0.93152	23.1629
order.Gastranaerophilales.id.1591	rs11150282	T	C	0.098235	0.0197127	7.36e-07	-0.000684981	0.026123	0.979081	24.8337
order.Gastranaerophilales.id.1591	rs113884518	T	C	-0.20591	0.0455376	7.74e-06	-0.0275652	0.0259061	0.28731	20.4463
order.Gastranaerophilales.id.1591	rs28678345	T	C	0.213083	0.0471377	8.06e-06	0.00972781	0.0264134	0.712656	20.4344
order.Gastranaerophilales.id.1591	rs367480	G	A	-0.0841649	0.0185948	7.52e-06	-0.0388013	0.0263206	0.140433	20.4871
order.Gastranaerophilales.id.1591	rs4129395	G	A	0.0904264	0.0185253	1.22e-06	-0.0143401	0.0261173	0.582962	23.8264
order.Gastranaerophilales.id.1591	rs789069	A	C	-0.10413	0.0234459	6.5e-06	0.0681194	0.0261733	0.00925124	19.725
order.Gastranaerophilales.id.1591	rs79790072	T	C	0.226103	0.0488017	3.54e-06	0.0338536	0.0256422	0.186758	21.4655
order.Gastranaerophilales.id.1591	rs8028558	A	G	0.08346	0.0188504	9.78e-06	0.0766405	0.0261071	0.00332889	19.6027
order.Gastranaerophilales.id.1591	rs9864379	T	C	-0.160521	0.0292752	4.66e-08	0.00481025	0.0260785	0.853658	30.0653
order.Erysipelotrichales.id.2148	rs1074800	A	G	0.0492438	0.010887	6.15e-06	0.036559	0.0260397	0.160328	20.459
order.Erysipelotrichales.id.2148	rs10781552	C	T	-0.0552212	0.0116074	2.33e-06	-0.00850104	0.0260153	0.743841	22.6329
order.Erysipelotrichales.id.2148	rs17530232	A	G	0.10305	0.0224648	2.79e-06	-0.00108707	0.0260694	0.966738	21.0423
order.Erysipelotrichales.id.2148	rs1884466	C	T	-0.0475363	0.0106939	9.53e-06	0.00677598	0.0263365	0.796959	19.7598
order.Erysipelotrichales.id.2148	rs2300774	G	A	0.0524152	0.0106784	8.95e-07	-0.0276906	0.0264763	0.295624	24.0937
order.Erysipelotrichales.id.2148	rs290833	T	G	-0.0497374	0.0111376	8.03e-06	0.0341279	0.0260936	0.190906	19.9425
order.Erysipelotrichales.id.2148	rs35161940	T	C	-0.0806041	0.0167641	1.85e-06	0.0178153	0.0259955	0.49314	23.1182
order.Erysipelotrichales.id.2148	rs4078432	C	T	-0.0608929	0.0133764	4.23e-06	0.0451153	0.0271563	0.0966496	20.7232
order.Erysipelotrichales.id.2148	rs56970041	T	G	0.0724144	0.0164471	5.4e-06	-0.0386085	0.0257939	0.134444	19.3854
order.Erysipelotrichales.id.2148	rs62504403	C	T	0.0681159	0.0127883	1.12e-07	0.00339527	0.0261661	0.896757	28.3706
order.Erysipelotrichales.id.2148	rs7234058	T	C	-0.0945759	0.0194091	9.12e-07	0.000137428	0.0258979	0.995766	23.7438
order.Erysipelotrichales.id.2148	rs7826267	T	G	-0.0839071	0.0199131	9.28e-06	0.00446021	0.0265676	0.866676	17.755
order.Erysipelotrichales.id.2148	rs8003149	C	T	0.0538798	0.0116888	4.08e-06	-0.00991744	0.026192	0.704953	21.2477
order.Enterobacteriales.id.3468	rs11026530	T	C	0.0822408	0.0186379	9.43e-06	0.0204276	0.0264639	0.44017	19.4706
order.Enterobacteriales.id.3468	rs2374342	C	A	0.0582927	0.0126195	4.52e-06	-0.0184862	0.0259643	0.476475	21.3376
order.Enterobacteriales.id.3468	rs35673018	G	A	0.0899642	0.0202934	7.63e-06	-0.0157857	0.0263026	0.548403	19.653
order.Enterobacteriales.id.3468	rs504442	T	G	0.084159	0.0189479	5.17e-06	0.00622657	0.0258402	0.809582	19.7278
order.Enterobacteriales.id.3468	rs62210023	A	G	0.0606754	0.0130125	3.13e-06	0.0295141	0.0262359	0.260609	21.7422
order.Enterobacteriales.id.3468	rs78143293	A	G	-0.0848521	0.0170415	1.2e-06	-0.0151777	0.0258746	0.557481	24.7918
order.Enterobacteriales.id.3468	rs79757635	C	A	0.0758597	0.0171286	9.32e-06	0.0156529	0.0259155	0.545846	19.6146
order.Desulfovibrionales.id.3156	rs112381107	C	T	0.21009	0.0456974	3.22e-06	0.0519901	0.0271939	0.0558985	21.1363
order.Desulfovibrionales.id.3156	rs11599763	T	C	-0.0554862	0.0117486	2.61e-06	-0.00603648	0.0261923	0.817728	22.3046
order.Desulfovibrionales.id.3156	rs17791387	A	G	-0.0727501	0.0154369	2.25e-06	-0.0010009	0.0259949	0.969286	22.2098
order.Desulfovibrionales.id.3156	rs186073	T	C	0.0529219	0.0118542	8.74e-06	0.0329468	0.0261708	0.208061	19.931
order.Desulfovibrionales.id.3156	rs2692012	A	G	0.112244	0.0253553	2.27e-06	0.0326174	0.0265599	0.219422	19.5969
order.Desulfovibrionales.id.3156	rs2838334	G	A	0.0569024	0.0124223	4.17e-06	0.036607	0.0260631	0.160155	20.9824
order.Desulfovibrionales.id.3156	rs3935584	C	T	-0.0524466	0.0115749	7.2e-06	-0.0387595	0.0259895	0.135869	20.5306
order.Desulfovibrionales.id.3156	rs4506934	C	T	-0.0953383	0.0201367	2.43e-06	0.0057091	0.0260353	0.82643	22.416
order.Desulfovibrionales.id.3156	rs6058181	C	T	0.0836765	0.0166098	2.53e-07	-0.0248049	0.0259477	0.339094	25.3792
order.Desulfovibrionales.id.3156	rs62020470	A	G	-0.0573633	0.0129462	7.51e-06	0.0191514	0.025997	0.461318	19.6329
order.Desulfovibrionales.id.3156	rs72647048	T	C	-0.0772459	0.0170876	9e-06	0.0186847	0.0267265	0.484485	20.4355
order.Desulfovibrionales.id.3156	rs9928243	C	A	-0.0544713	0.0117811	3.97e-06	-0.00377445	0.0262082	0.885487	21.3779
order.Coriobacteriales.id.810	rs11073596	T	G	0.0510212	0.0114339	8.14e-06	-0.0145572	0.0260765	0.576674	19.9118
order.Coriobacteriales.id.810	rs11250875	T	C	0.06075	0.0130939	4.83e-06	-0.00190267	0.0259859	0.941632	21.5256
order.Coriobacteriales.id.810	rs11656361	A	C	0.0773006	0.017553	8.02e-06	0.0325364	0.026363	0.21714	19.3939
order.Coriobacteriales.id.810	rs12974142	G	A	0.0789796	0.0177205	8.51e-06	-0.0345832	0.0262425	0.18756	19.8646
order.Coriobacteriales.id.810	rs13307134	C	T	0.0565686	0.0126265	7.8e-06	0.0413076	0.0263146	0.116472	20.0718
order.Coriobacteriales.id.810	rs1397793	G	A	-0.0498855	0.0112446	9.77e-06	0.00666763	0.0266427	0.802385	19.6815
order.Coriobacteriales.id.810	rs1816223	A	G	-0.0586265	0.0129006	4.84e-06	0.0184057	0.0263201	0.484362	20.6523
order.Coriobacteriales.id.810	rs240104	T	C	-0.0603429	0.0126849	1.52e-06	-0.0105124	0.0260348	0.686373	22.6296
order.Coriobacteriales.id.810	rs2442778	G	A	-0.116408	0.0258545	9.03e-06	0.0314924	0.0264855	0.234423	20.2719
order.Coriobacteriales.id.810	rs3025411	A	G	0.0926543	0.0209468	8.27e-06	-0.02916	0.0259194	0.260579	19.5657
order.Coriobacteriales.id.810	rs34739816	G	T	0.0965017	0.0207666	3.88e-06	0.00782943	0.0257396	0.760992	21.5943
order.Coriobacteriales.id.810	rs67561917	A	G	-0.0714367	0.0154113	5.39e-06	-0.0307264	0.0257964	0.233609	21.4863
order.Coriobacteriales.id.810	rs719099	A	G	0.0778402	0.0155815	5.43e-07	-0.0056581	0.0277519	0.838446	24.9568
order.Coriobacteriales.id.810	rs8010111	G	A	-0.103377	0.0229286	6.9e-06	0.0456473	0.0262573	0.0821297	20.3278
order.Clostridiales.id.1863	rs10774377	A	G	0.0523003	0.0113859	3.81e-06	-0.00520235	0.0267727	0.845929	21.0995
order.Clostridiales.id.1863	rs112334273	G	A	0.0639383	0.0127404	4.07e-07	0.0396382	0.0261611	0.129733	25.1857
order.Clostridiales.id.1863	rs13105690	T	C	-0.0527441	0.011818	9.37e-06	0.0180207	0.0262325	0.492108	19.9186
order.Clostridiales.id.1863	rs13179700	T	C	0.0510953	0.0109569	3.52e-06	0.0195708	0.0260228	0.452012	21.7464
order.Clostridiales.id.1863	rs1842454	G	A	-0.0543676	0.012734	9.92e-06	0.0446213	0.0260473	0.0866962	18.2285
order.Clostridiales.id.1863	rs2273429	A	G	-0.0726191	0.0153105	4.17e-06	0.0137384	0.0269172	0.609776	22.4969
order.Clostridiales.id.1863	rs290772	G	A	0.084254	0.0196297	1e-05	-0.00384005	0.0258044	0.8817	18.4227
order.Clostridiales.id.1863	rs6442336	C	T	-0.0547729	0.0124169	9.63e-06	-0.0194324	0.0259258	0.453534	19.4582
order.Clostridiales.id.1863	rs6814436	T	C	0.0741858	0.0150814	9.06e-07	-0.00856243	0.0260444	0.742335	24.1968
order.Clostridiales.id.1863	rs6815608	T	C	0.104089	0.0210883	3.72e-07	0.0168307	0.0295149	0.568512	24.3628
order.Clostridiales.id.1863	rs72738886	T	C	0.0865333	0.0190392	8.42e-06	0.000554171	0.0257913	0.982857	20.6571
order.Clostridiales.id.1863	rs72915163	T	C	-0.0580246	0.0120558	1.39e-06	-0.000757967	0.0259968	0.97674	23.1651
order.Clostridiales.id.1863	rs76767978	G	A	0.0699806	0.0156318	8.18e-06	0.00109119	0.0262085	0.96679	20.0417
order.Burkholderiales.id.2874	rs1511453	A	G	0.0910999	0.0199479	8e-06	0.00948929	0.0266884	0.722171	20.8564
order.Burkholderiales.id.2874	rs1928341	A	G	0.0507782	0.0110587	4.52e-06	0.00493422	0.0260741	0.849906	21.0837
order.Burkholderiales.id.2874	rs2321387	G	A	-0.0508514	0.0109588	3.26e-06	-0.0185368	0.0260848	0.477309	21.5319
order.Burkholderiales.id.2874	rs2613606	C	T	-0.0499561	0.0109264	4.13e-06	-0.0441507	0.0261948	0.0918967	20.9038
order.Burkholderiales.id.2874	rs4033856	C	T	0.0833446	0.0167489	5.67e-07	-0.0360174	0.0259118	0.164528	24.7618
order.Burkholderiales.id.2874	rs6087811	T	G	-0.101587	0.0198817	2.88e-07	-0.0368768	0.0266181	0.165928	26.1077
order.Burkholderiales.id.2874	rs62191117	A	G	0.0679995	0.0132471	2.79e-07	-0.0210254	0.0257846	0.41483	26.3495
order.Burkholderiales.id.2874	rs62395635	T	C	0.109911	0.0236375	2.9e-06	0.023895	0.0255487	0.349647	21.6212
order.Burkholderiales.id.2874	rs75242906	C	T	-0.120974	0.0281273	9.75e-06	-0.0181211	0.0256214	0.479402	18.4983
order.Burkholderiales.id.2874	rs7638039	T	C	0.0580987	0.012673	4.84e-06	0.0042528	0.0261631	0.870873	21.017
order.Burkholderiales.id.2874	rs9964679	A	G	0.052509	0.011504	6.06e-06	-0.0193954	0.0265214	0.46459	20.834
order.Bifidobacteriales.id.432	rs10831953	G	A	0.0537537	0.0123746	9.95e-06	-0.0308134	0.0260581	0.237012	18.8693
order.Bifidobacteriales.id.432	rs12446429	T	C	0.0810099	0.019073	8.53e-06	0.016891	0.0266425	0.52609	18.04
order.Bifidobacteriales.id.432	rs13020688	G	A	0.0584045	0.0122081	1.57e-06	-0.0068145	0.0260498	0.793634	22.8872
order.Bifidobacteriales.id.432	rs182549	C	T	0.11707	0.0126703	5.94e-20	-0.0731811	0.0278356	0.00856249	85.3717
order.Bifidobacteriales.id.432	rs4957061	T	C	0.0569873	0.0116907	1.15e-06	0.0285411	0.0259857	0.272057	23.7614
order.Bifidobacteriales.id.432	rs540489	T	G	-0.0632518	0.013817	5.37e-06	0.0186938	0.0261177	0.474144	20.9567
order.Bifidobacteriales.id.432	rs55888705	A	G	0.053673	0.0120586	8.66e-06	-0.0194006	0.0260202	0.455911	19.8114
order.Bifidobacteriales.id.432	rs6899771	A	G	-0.0914312	0.0202604	7.28e-06	0.00547532	0.0259478	0.832877	20.3655
order.Bifidobacteriales.id.432	rs7174549	C	T	0.0551726	0.0124655	6.87e-06	0.00182237	0.0261051	0.944346	19.5898
order.Bifidobacteriales.id.432	rs7322849	T	C	0.110676	0.0200996	1.74e-08	0.00610231	0.0272734	0.822955	30.3202
order.Bifidobacteriales.id.432	rs73797465	T	G	-0.0942612	0.0208421	4.85e-06	0.00966193	0.0272744	0.723153	20.4542
order.Bifidobacteriales.id.432	rs857444	C	T	0.0553965	0.0120669	3.82e-06	0.0029018	0.0263319	0.91225	21.0752
order.Bacteroidales.id.913	rs11146701	A	G	0.0473596	0.010541	7.08e-06	0.0406885	0.026028	0.117991	20.1861
order.Bacteroidales.id.913	rs111845179	T	C	0.102648	0.0213843	9.24e-07	0.0232659	0.0283705	0.412173	23.0415
order.Bacteroidales.id.913	rs17343978	A	C	-0.0552057	0.0120278	8.36e-06	-0.00491025	0.0259642	0.850002	21.0668
order.Bacteroidales.id.913	rs2032750	T	C	-0.0508393	0.0106807	1.92e-06	-0.0223359	0.0260997	0.392112	22.6567
order.Bacteroidales.id.913	rs4146051	A	G	-0.107377	0.0245661	8.76e-06	0.00406315	0.027678	0.883289	19.1051
order.Bacteroidales.id.913	rs4916508	G	A	-0.0466729	0.0105312	8.47e-06	0.0357284	0.0260354	0.169969	19.6413
order.Bacteroidales.id.913	rs55773148	G	A	-0.121514	0.0236759	3.9e-07	0.0268971	0.0283688	0.343068	26.3413
order.Bacteroidales.id.913	rs62531359	T	G	0.0655728	0.0149891	9.09e-06	0.0126176	0.0262046	0.630159	19.1381
order.Bacteroidales.id.913	rs62575403	C	T	0.140055	0.0311128	7.06e-06	0.0498794	0.0257643	0.0528689	20.2636
order.Bacteroidales.id.913	rs72706335	T	C	-0.22241	0.0493458	7.66e-06	0.0120493	0.0255161	0.636766	20.3145
order.Bacteroidales.id.913	rs73975615	G	A	-0.207018	0.0442633	1.22e-06	-0.0137981	0.0416549	0.740457	21.874
order.Bacteroidales.id.913	rs7631304	G	A	-0.0645771	0.0132957	8.37e-07	0.0175094	0.0265939	0.510282	23.5902
order.Bacteroidales.id.913	rs79585701	A	C	0.0646823	0.0149628	9.99e-06	0.00416303	0.0258881	0.872244	18.6872
order.Bacteroidales.id.913	rs929878	C	T	-0.0548532	0.012153	4.73e-06	-0.0425432	0.0258522	0.0998389	20.3723
order.Bacillales.id.1674	rs10233278	T	C	-0.116319	0.0248527	3.51e-06	-0.0108716	0.0262722	0.679016	21.9054
order.Bacillales.id.1674	rs10410917	T	C	0.11471	0.0250025	5.57e-06	0.00716095	0.0263148	0.785525	21.0493
order.Bacillales.id.1674	rs11034576	A	G	0.205765	0.0453311	8.86e-06	-0.023627	0.026471	0.372092	20.6039
order.Bacillales.id.1674	rs11207728	G	A	-0.14455	0.0316912	5.73e-06	0.0399938	0.0260356	0.124509	20.8047
order.Bacillales.id.1674	rs11844714	A	G	-0.143245	0.0320272	5.06e-06	-0.00335994	0.0261522	0.897772	20.0043
order.Bacillales.id.1674	rs1287018	G	A	0.141125	0.0319309	9.87e-06	-0.0249383	0.0263646	0.344199	19.5338
order.Bacillales.id.1674	rs4617108	A	G	0.248861	0.0525929	1.98e-06	0.0239624	0.026561	0.36697	22.3903
order.Bacillales.id.1674	rs62640857	A	G	0.148238	0.0326455	4.49e-06	0.010109	0.0261825	0.699423	20.6191
order.Bacillales.id.1674	rs74420793	A	G	-0.164413	0.0353763	3.07e-06	-0.00638377	0.0257565	0.80425	21.5997
order.Actinomycetales.id.420	rs2889192	G	T	0.0884052	0.0194997	3.97e-06	0.0438369	0.0270153	0.10466	20.5542
order.Actinomycetales.id.420	rs34583783	G	T	0.123688	0.0264254	5.54e-06	0.063385	0.0265495	0.0169668	21.9084
order.Actinomycetales.id.420	rs35011108	A	G	0.241546	0.0503803	1.88e-06	0.0245709	0.0256851	0.338758	22.9868
order.Actinomycetales.id.420	rs4073240	G	A	0.074973	0.0164672	5.68e-06	0.0174768	0.0262555	0.505638	20.7287
order.Actinomycetales.id.420	rs58484246	T	C	0.075828	0.0168997	6.67e-06	-0.000829989	0.0261943	0.974723	20.1327
genus.Victivallis.id.2256	rs11899949	G	A	0.130568	0.0276239	2.77e-06	-0.0138247	0.0262307	0.598164	22.341
genus.Victivallis.id.2256	rs12512543	A	C	-0.178036	0.0374344	2.54e-06	-0.0110255	0.0262388	0.674342	22.619
genus.Victivallis.id.2256	rs173120	T	C	0.13381	0.0290127	7.65e-06	-0.0196703	0.0260133	0.449552	21.2715
genus.Victivallis.id.2256	rs1882775	A	G	-0.13827	0.031273	8.73e-06	0.0170513	0.0260679	0.513039	19.5488
genus.Victivallis.id.2256	rs2546432	T	C	-0.110803	0.0249655	9.93e-06	-0.0366202	0.0261548	0.161473	19.6981
genus.Victivallis.id.2256	rs342302	A	G	-0.152754	0.0351572	8.16e-06	0.00502329	0.0259934	0.846761	18.878
genus.Victivallis.id.2256	rs4764863	G	A	0.121561	0.0246058	8.22e-07	-0.0142781	0.0261799	0.585491	24.4068
genus.Victivallis.id.2256	rs4895919	T	C	-0.116918	0.0247515	2.75e-06	-3.82e-05	0.0262894	0.99884	22.3128
genus.Victivallis.id.2256	rs56349194	A	G	-0.158501	0.0315231	6.26e-07	0.0220871	0.0261328	0.398006	25.2818
genus.Victivallis.id.2256	rs911666	T	C	-0.118576	0.0263146	7.65e-06	-0.000940565	0.0265604	0.971751	20.3048
genus.Veillonella.id.2198	rs11141494	G	A	-0.0783421	0.0174393	9.75e-06	0.0163001	0.0260639	0.531716	20.1806
genus.Veillonella.id.2198	rs1882878	A	G	-0.0768966	0.0163908	2.98e-06	0.0252267	0.026326	0.33794	22.0096
genus.Veillonella.id.2198	rs2013594	T	C	-0.0720698	0.0155153	3.42e-06	0.023912	0.026139	0.360296	21.5767
genus.Veillonella.id.2198	rs55807413	A	G	0.107329	0.0237633	5.51e-06	-0.0142015	0.0258383	0.582573	20.3996
genus.Veillonella.id.2198	rs62376424	C	T	-0.0762216	0.0163499	3.65e-06	0.0168114	0.0259422	0.516964	21.7333
genus.Veillonella.id.2198	rs6656807	A	G	0.0703062	0.0153954	5.5e-06	-0.037187	0.0261398	0.154846	20.8548
genus.Veillonella.id.2198	rs7359080	C	A	-0.135391	0.030352	7.4e-06	0.0151423	0.0277257	0.584965	19.8978
genus.Veillonella.id.2198	rs742016	A	G	-0.0688571	0.0149769	4.66e-06	-0.0106812	0.0261747	0.683219	21.1375
genus.unknowngenus.id.959	rs10892421	C	T	-0.103858	0.0213953	1.39e-06	0.0607884	0.0266385	0.0224905	23.5636
genus.unknowngenus.id.959	rs115909738	A	C	-0.134627	0.0297761	6.49e-06	0.0342516	0.0266536	0.19877	20.4422
genus.unknowngenus.id.959	rs11691923	G	A	-0.0923453	0.0206883	8.35e-06	0.0472345	0.026208	0.071499	19.9242
genus.unknowngenus.id.959	rs12261792	T	G	-0.113723	0.0256243	9.57e-06	0.0512559	0.0263296	0.0515703	19.6968
genus.unknowngenus.id.959	rs13165831	A	G	-0.120653	0.0243306	9.81e-07	0.0165502	0.025963	0.52383	24.5909
genus.unknowngenus.id.959	rs1969793	G	A	0.102671	0.0218939	3.26e-06	-0.0195234	0.0260799	0.454098	21.9911
genus.unknowngenus.id.959	rs2317372	C	T	-0.0946411	0.0210788	7.93e-06	-0.0332843	0.0259655	0.19989	20.1589
genus.unknowngenus.id.959	rs2831909	T	C	0.132488	0.0306785	5.9e-06	-0.0642892	0.0268191	0.0165234	18.6502
genus.unknowngenus.id.959	rs4766410	C	T	0.0969305	0.0212237	5.34e-06	0.000464115	0.0259172	0.985713	20.8583
genus.unknowngenus.id.959	rs66473610	T	G	0.181405	0.0401061	8.79e-06	-0.00661652	0.0286086	0.8171	20.4586
genus.unknowngenus.id.959	rs75285799	T	C	0.132213	0.0275812	3.25e-06	-0.0141269	0.0261266	0.588708	22.9786
genus.unknowngenus.id.959	rs9534068	A	G	0.098738	0.0211319	3.07e-06	-0.0138261	0.0264577	0.601271	21.8318
genus.unknowngenus.id.826	rs10060821	T	C	0.0624208	0.0140818	9e-06	-0.0050605	0.0258785	0.844964	19.6491
genus.unknowngenus.id.826	rs10782329	C	T	0.0602791	0.0137552	7.9e-06	0.0368373	0.025978	0.156185	19.2042
genus.unknowngenus.id.826	rs11257188	A	C	-0.109509	0.0225832	1.85e-06	0.0754981	0.0283664	0.00777857	23.5141
genus.unknowngenus.id.826	rs116151565	A	G	0.111567	0.024565	6.2e-06	0.0376662	0.0267343	0.158862	20.6271
genus.unknowngenus.id.826	rs13147561	A	G	-0.0993127	0.0227994	9.57e-06	0.0272378	0.0258301	0.291655	18.9742
genus.unknowngenus.id.826	rs142372196	A	G	-0.0736201	0.0160907	5.44e-06	-0.0271004	0.0261048	0.299206	20.9334
genus.unknowngenus.id.826	rs55922055	T	C	-0.239699	0.0476043	2.28e-07	-0.00722563	0.0267003	0.786683	25.3537
genus.unknowngenus.id.826	rs599752	C	T	-0.0630207	0.0137964	4.06e-06	0.0285583	0.0261361	0.274536	20.8657
genus.unknowngenus.id.826	rs6431586	A	G	-0.0954152	0.0205715	2.72e-06	0.035491	0.0266488	0.182924	21.513
genus.unknowngenus.id.826	rs66494181	T	G	0.0683789	0.0145098	2.43e-06	0.0170081	0.0264777	0.520643	22.2085
genus.unknowngenus.id.826	rs72846345	T	C	0.0877661	0.0190903	2.58e-06	-0.0156481	0.0257906	0.544026	21.1363
genus.unknowngenus.id.826	rs740358	G	T	-0.130157	0.0264763	9.18e-07	-0.0019662	0.0277379	0.943489	24.1668
genus.unknowngenus.id.826	rs9571849	T	C	0.137141	0.0317376	8.12e-06	0.0133306	0.0265053	0.615007	18.6718
genus.unknowngenus.id.826	rs999857	G	A	0.0763115	0.0165827	5.24e-06	-0.00465568	0.0269164	0.862677	21.1771
genus.unknowngenus.id.2755	rs1035406	G	A	-0.111241	0.025156	9.18e-06	0.0380158	0.0263531	0.149145	19.5544
genus.unknowngenus.id.2755	rs11630875	T	C	0.0925877	0.0204021	6.93e-06	0.0167153	0.0267695	0.532353	20.5948
genus.unknowngenus.id.2755	rs1549633	A	C	0.101844	0.0219252	3.4e-06	0.00310725	0.0261572	0.905441	21.5765
genus.unknowngenus.id.2755	rs2074723	T	C	0.166302	0.0375751	8.75e-06	-0.00112672	0.0266632	0.966293	19.5882
genus.unknowngenus.id.2755	rs3730086	A	G	0.0806746	0.0180043	8.65e-06	-0.0369762	0.0259115	0.153575	20.0781
genus.unknowngenus.id.2755	rs3754624	C	T	0.0964478	0.0200589	2.16e-06	-0.0614114	0.0261636	0.0189147	23.119
genus.unknowngenus.id.2755	rs55876211	C	T	-0.0914764	0.0196919	2.87e-06	-0.00251303	0.0264172	0.924213	21.5795
genus.unknowngenus.id.2755	rs61933850	G	A	0.165184	0.0361469	7.43e-06	-0.00395814	0.0254682	0.876494	20.883
genus.unknowngenus.id.2755	rs7098347	G	A	0.0705089	0.0158542	7.36e-06	-0.0183626	0.0261272	0.48217	19.7787
genus.unknowngenus.id.2755	rs74354280	C	T	-0.0903316	0.0205472	8.7e-06	0.00924583	0.0262863	0.725037	19.3274
genus.unknowngenus.id.2755	rs76784716	A	G	0.139756	0.0286444	8.43e-07	-0.00207631	0.0262791	0.937025	23.8046
genus.unknowngenus.id.2755	rs9813022	A	G	-0.0822797	0.016401	5.1e-07	-0.0386535	0.026553	0.145472	25.1678
genus.unknowngenus.id.2071	rs10200320	C	T	0.0641139	0.0142769	5.66e-06	-0.0277946	0.0266121	0.296285	20.1667
genus.unknowngenus.id.2071	rs11195523	A	C	0.0689278	0.0145351	2.4e-06	0.0172907	0.0271879	0.524795	22.4882
genus.unknowngenus.id.2071	rs11684166	A	G	-0.0769635	0.0168349	3.49e-06	0.0470883	0.0262721	0.0730802	20.9002
genus.unknowngenus.id.2071	rs11809762	G	A	-0.0934634	0.0190198	1.68e-06	-0.0132809	0.0264988	0.61624	24.1476
genus.unknowngenus.id.2071	rs11904514	G	A	-0.109498	0.0249839	7.9e-06	-0.008525	0.0274931	0.756502	19.2086
genus.unknowngenus.id.2071	rs12147596	C	T	-0.0719818	0.0141609	2.86e-07	0.0137231	0.0258775	0.595895	25.8383
genus.unknowngenus.id.2071	rs1455639	G	A	0.0760307	0.0169831	7.84e-06	-0.0391857	0.0263337	0.136738	20.0422
genus.unknowngenus.id.2071	rs16823675	C	T	-0.0767515	0.0149973	2.33e-07	0.000790245	0.0265519	0.976257	26.1908
genus.unknowngenus.id.2071	rs17086536	C	A	-0.100851	0.022432	3.36e-06	0.0111963	0.0263684	0.67112	20.2128
genus.unknowngenus.id.2071	rs2939766	A	G	-0.0591611	0.013042	7.01e-06	-0.0140968	0.0261547	0.589902	20.577
genus.unknowngenus.id.2071	rs34985298	G	A	-0.0623526	0.013772	8.34e-06	0.00887113	0.0259748	0.732706	20.4982
genus.unknowngenus.id.2071	rs35740166	C	T	-0.112246	0.0226824	8.4e-07	-0.0440839	0.026035	0.0904066	24.4884
genus.unknowngenus.id.2071	rs4644504	T	C	-0.0969321	0.0216146	5.82e-06	0.0344952	0.0270622	0.202428	20.1113
genus.unknowngenus.id.2071	rs6007642	C	T	-0.0791412	0.0177958	9.96e-06	-0.0283297	0.0259409	0.274796	19.7773
genus.unknowngenus.id.2071	rs72700702	T	C	-0.0917261	0.0189005	1.59e-06	-0.0111947	0.0255068	0.660739	23.5525
genus.unknowngenus.id.2071	rs76532867	T	C	0.112353	0.0242364	2.56e-06	0.0717949	0.0261545	0.00605062	21.4897
genus.unknowngenus.id.2041	rs11941716	A	G	0.101243	0.0224414	9.07e-06	-0.0205094	0.025766	0.42604	20.3531
genus.unknowngenus.id.2041	rs16843660	A	G	0.234697	0.04907	1.75e-06	-0.011211	0.0260691	0.66716	22.8762
genus.unknowngenus.id.2041	rs1962916	A	G	0.0737876	0.0162232	6.14e-06	-0.0193397	0.0259579	0.456247	20.6869
genus.unknowngenus.id.2041	rs2336448	T	C	0.0773742	0.0160883	1.43e-06	0.0130734	0.0264877	0.621613	23.1297
genus.unknowngenus.id.2041	rs249459	A	G	0.0737341	0.0165018	8.12e-06	-0.00556054	0.0264015	0.833188	19.9652
genus.unknowngenus.id.2041	rs2646833	G	A	-0.0885731	0.0189113	4.08e-06	0.0409252	0.0267929	0.126646	21.9363
genus.unknowngenus.id.2041	rs2651663	A	G	-0.0762556	0.0168635	5.64e-06	0.0235372	0.0259326	0.364074	20.4478
genus.unknowngenus.id.2041	rs35703006	G	T	0.0926669	0.0190779	9.01e-07	0.0133693	0.0261478	0.609144	23.5933
genus.unknowngenus.id.2041	rs553072	G	A	0.109193	0.0230198	3.69e-06	-0.00205136	0.026209	0.937614	22.5005
genus.unknowngenus.id.2041	rs6514318	T	C	0.128198	0.0281765	5.38e-06	-0.0189858	0.0260344	0.465843	20.7008
genus.unknowngenus.id.2041	rs7187855	A	C	0.199941	0.0418308	2.21e-06	-0.0149199	0.0274754	0.587111	22.8462
genus.unknowngenus.id.2041	rs921383	G	A	0.0723153	0.0159706	7.73e-06	0.00693796	0.0261503	0.79077	20.503
genus.unknowngenus.id.2001	rs111373036	A	G	-0.0858259	0.0179766	1.7e-06	0.00856773	0.0261415	0.743105	22.794
genus.unknowngenus.id.2001	rs11140959	A	G	0.190401	0.0432674	6.2e-06	-0.00504205	0.0299958	0.866511	19.3651
genus.unknowngenus.id.2001	rs12696594	A	G	-0.0636249	0.0140502	6.11e-06	0.0446365	0.0261174	0.087438	20.5063
genus.unknowngenus.id.2001	rs2136103	T	C	0.0754533	0.0154038	6.73e-07	-0.0123075	0.0261573	0.637984	23.9937
genus.unknowngenus.id.2001	rs2599390	G	A	0.094049	0.0198355	3.03e-06	0.00880056	0.0260143	0.73514	22.4814
genus.unknowngenus.id.2001	rs55736413	C	T	0.158132	0.0357614	8.45e-06	-0.0314284	0.0259921	0.226605	19.5527
genus.unknowngenus.id.2001	rs58850151	T	C	-0.0808936	0.018154	7.48e-06	0.0136099	0.0261997	0.603434	19.8557
genus.unknowngenus.id.2001	rs6516833	A	G	0.134075	0.0277636	2.34e-06	-0.0523254	0.0280956	0.0625461	23.3209
genus.unknowngenus.id.2001	rs7334707	T	G	0.118994	0.0266494	6.25e-06	-0.00175427	0.0279249	0.949909	19.9376
genus.unknowngenus.id.2001	rs79929882	A	G	-0.104457	0.0232394	5.92e-06	0.00708604	0.0259633	0.78491	20.2035
genus.unknowngenus.id.1868	rs1044939	C	T	0.109022	0.0242017	7.02e-06	-0.0239239	0.0265094	0.366809	20.2926
genus.unknowngenus.id.1868	rs115372687	A	G	0.108994	0.0243264	9.13e-06	-0.0110391	0.0256883	0.66739	20.0747
genus.unknowngenus.id.1868	rs11709800	T	C	0.0879804	0.016634	1.48e-07	-0.0261388	0.0259808	0.314376	27.9756
genus.unknowngenus.id.1868	rs12634544	T	C	-0.0813051	0.015882	2.6e-07	0.0355226	0.0258956	0.170137	26.2076
genus.unknowngenus.id.1868	rs12930556	C	T	0.064211	0.0139816	4.54e-06	-0.0256095	0.0261199	0.326859	21.0914
genus.unknowngenus.id.1868	rs138437711	A	G	-0.087484	0.0192215	4.66e-06	-0.0286705	0.0267282	0.28342	20.7148
genus.unknowngenus.id.1868	rs17291611	A	G	-0.0905691	0.0190904	2.3e-06	0.0404219	0.0256104	0.114488	22.5077
genus.unknowngenus.id.1868	rs3010848	G	A	-0.0696728	0.0146631	1.78e-06	0.000728707	0.0265483	0.978102	22.5775
genus.unknowngenus.id.1868	rs35947731	C	T	-0.131218	0.0288407	5.43e-06	-0.0229561	0.0262826	0.382428	20.7002
genus.unknowngenus.id.1868	rs4848741	A	G	-0.0682414	0.0149403	5.53e-06	-0.0511164	0.0262806	0.0517726	20.8631
genus.unknowngenus.id.1868	rs6595770	G	T	-0.0851224	0.01769	1.98e-06	0.0196164	0.026637	0.461466	23.1543
genus.unknowngenus.id.1868	rs72819830	A	G	0.226767	0.0467216	1.61e-06	0.0279747	0.0261298	0.284348	23.5571
genus.unknowngenus.id.1000006162	rs11251024	G	A	0.104201	0.0206737	6.63e-07	0.0335715	0.0260649	0.197747	25.4043
genus.unknowngenus.id.1000006162	rs11606187	A	G	-0.154539	0.0326288	3.31e-06	-0.0481533	0.0261569	0.0656296	22.4324
genus.unknowngenus.id.1000006162	rs13385922	T	C	0.0929494	0.0201348	3.97e-06	-0.0367056	0.0262044	0.161291	21.3107
genus.unknowngenus.id.1000006162	rs166849	G	A	0.0911053	0.0202239	7.74e-06	0.0200197	0.02609	0.442884	20.2934
genus.unknowngenus.id.1000006162	rs2172426	C	T	-0.10212	0.0198947	3.17e-07	0.0185607	0.0260826	0.476705	26.348
genus.unknowngenus.id.1000006162	rs267959	A	G	0.0988612	0.0209676	2.62e-06	-0.0188556	0.0264634	0.476146	22.2308
genus.unknowngenus.id.1000006162	rs4383094	T	C	0.149188	0.0320662	4.28e-06	-0.0152345	0.0267638	0.569207	21.6457
genus.unknowngenus.id.1000006162	rs60583455	T	C	0.108934	0.021177	2.6e-07	-0.00914826	0.0260998	0.725956	26.4604
genus.unknowngenus.id.1000006162	rs60775321	T	C	-0.0962425	0.0213842	7.1e-06	-0.00789691	0.02606	0.761868	20.2558
genus.unknowngenus.id.1000006162	rs72671304	T	C	0.172322	0.0370028	3.8e-06	0.00438282	0.0261746	0.86702	21.6876
genus.unknowngenus.id.1000006162	rs7911787	G	T	-0.223071	0.0470232	3.39e-06	0.000785921	0.0265778	0.97641	22.504
genus.unknowngenus.id.1000006162	rs8126061	T	C	-0.159135	0.0351904	7.36e-06	0.00689024	0.0265025	0.794875	20.4496
genus.unknowngenus.id.1000006162	rs9542068	T	C	0.0990709	0.0218149	6.52e-06	0.00129278	0.0261142	0.960517	20.6245
genus.unknowngenus.id.1000005479	rs10872669	A	G	-0.123071	0.0275665	9.49e-06	0.041463	0.0256297	0.105711	19.9317
genus.unknowngenus.id.1000005479	rs12748533	G	T	-0.0821108	0.0172701	2.59e-06	0.0265464	0.0259898	0.307058	22.6054
genus.unknowngenus.id.1000005479	rs17043785	T	C	-0.176187	0.0347133	5.12e-07	0.0107885	0.0267357	0.686562	25.7606
genus.unknowngenus.id.1000005479	rs61508842	T	C	0.122574	0.0272389	7.83e-06	-0.00678875	0.0257856	0.792337	20.2498
genus.unknowngenus.id.1000005479	rs7217209	C	T	0.0843019	0.0187308	8.43e-06	-0.0554168	0.0262221	0.03457	20.2564
genus.unknowngenus.id.1000005479	rs738193	T	C	0.0847328	0.0165856	3.82e-07	-0.0270895	0.0261338	0.299937	26.1
genus.unknowngenus.id.1000005479	rs78609301	A	G	-0.0867065	0.0195709	7.09e-06	-0.0252189	0.0258358	0.329003	19.6283
genus.unknowngenus.id.1000005479	rs941000	C	T	0.0850266	0.0163382	3.16e-07	-0.00778101	0.0262573	0.766973	27.0831
genus.unknowngenus.id.1000005472	rs11779863	G	A	-0.0772768	0.0172171	6.69e-06	0.0165692	0.0260041	0.524011	20.1456
genus.unknowngenus.id.1000005472	rs12566890	T	G	-0.103134	0.0241775	8.11e-06	-0.00674896	0.0266249	0.799895	18.1961
genus.unknowngenus.id.1000005472	rs13100746	C	T	0.0638979	0.0142685	7.29e-06	-0.0138031	0.026075	0.596554	20.0546
genus.unknowngenus.id.1000005472	rs17235252	T	C	-0.122002	0.0255463	2.16e-06	-0.0182817	0.0258232	0.478972	22.8076
genus.unknowngenus.id.1000005472	rs3932485	C	T	0.0626209	0.0141623	9.93e-06	-0.0190051	0.0262365	0.468835	19.551
genus.unknowngenus.id.1000005472	rs515984	T	C	-0.0875451	0.0190685	6.61e-06	0.0101733	0.0262044	0.697847	21.078
genus.unknowngenus.id.1000005472	rs638542	G	A	-0.070592	0.0157049	5.17e-06	0.0156814	0.0261661	0.548972	20.2041
genus.unknowngenus.id.1000005472	rs74603314	T	C	0.230767	0.0489701	2.28e-06	-0.0405694	0.0259357	0.117763	22.2068
genus.unknowngenus.id.1000005472	rs76373661	G	A	0.0908218	0.0202986	5.16e-06	-0.00645655	0.0263165	0.806191	20.0193
genus.unknowngenus.id.1000005472	rs7706512	G	A	0.0657351	0.0138979	2.27e-06	0.00298838	0.0260753	0.908757	22.3715
genus.unknowngenus.id.1000005472	rs7801843	A	G	-0.0869495	0.0194509	9.47e-06	-0.0901287	0.0271172	0.000888383	19.9826
genus.unknowngenus.id.1000005472	rs7853673	G	A	-0.0624389	0.0139833	6.73e-06	-0.0579545	0.0262019	0.0269774	19.9386
genus.unknowngenus.id.1000005472	rs949341	G	A	0.0656602	0.0147216	7.73e-06	-0.0165811	0.0260417	0.524312	19.8926
genus.unknowngenus.id.1000001215	rs11150282	T	C	0.098235	0.0197127	7.36e-07	-0.000684981	0.026123	0.979081	24.8337
genus.unknowngenus.id.1000001215	rs113884518	T	C	-0.20591	0.0455376	7.74e-06	-0.0275652	0.0259061	0.28731	20.4463
genus.unknowngenus.id.1000001215	rs28678345	T	C	0.213083	0.0471377	8.06e-06	0.00972781	0.0264134	0.712656	20.4344
genus.unknowngenus.id.1000001215	rs367480	G	A	-0.0841649	0.0185948	7.52e-06	-0.0388013	0.0263206	0.140433	20.4871
genus.unknowngenus.id.1000001215	rs4129395	G	A	0.0904264	0.0185253	1.22e-06	-0.0143401	0.0261173	0.582962	23.8264
genus.unknowngenus.id.1000001215	rs789069	A	C	-0.10413	0.0234459	6.5e-06	0.0681194	0.0261733	0.00925124	19.725
genus.unknowngenus.id.1000001215	rs79790072	T	C	0.226103	0.0488017	3.54e-06	0.0338536	0.0256422	0.186758	21.4655
genus.unknowngenus.id.1000001215	rs8028558	A	G	0.08346	0.0188504	9.78e-06	0.0766405	0.0261071	0.00332889	19.6027
genus.unknowngenus.id.1000001215	rs9864379	T	C	-0.160521	0.0292752	4.66e-08	0.00481025	0.0260785	0.853658	30.0653
genus.unknowngenus.id.1000000073	rs10517600	T	G	0.0626993	0.0139364	6.83e-06	0.0197747	0.0262884	0.451918	20.2406
genus.unknowngenus.id.1000000073	rs10904722	C	T	-0.0672314	0.0147123	5.05e-06	-0.0322112	0.0261157	0.217425	20.8825
genus.unknowngenus.id.1000000073	rs118104867	C	T	0.214464	0.0455098	3.44e-06	-0.0311352	0.025688	0.225491	22.2075
genus.unknowngenus.id.1000000073	rs13409132	A	G	-0.165419	0.0352154	4.37e-06	-0.0578147	0.028692	0.0439036	22.0649
genus.unknowngenus.id.1000000073	rs17121075	G	A	0.0769254	0.0172234	7.91e-06	0.0523632	0.0264271	0.0475445	19.9482
genus.unknowngenus.id.1000000073	rs2191834	G	T	0.0746375	0.0159136	2.5e-06	0.00793352	0.0260917	0.761079	21.9977
genus.unknowngenus.id.1000000073	rs28691777	C	T	0.137134	0.0266996	6.96e-07	0.0252321	0.0261838	0.33522	26.3802
genus.unknowngenus.id.1000000073	rs34088226	A	G	-0.117807	0.026924	7.66e-06	-0.041235	0.0255627	0.106723	19.1454
genus.unknowngenus.id.1000000073	rs55682560	C	T	-0.131519	0.0261319	4.97e-07	-0.00762289	0.02559	0.765791	25.3302
genus.unknowngenus.id.1000000073	rs6588624	G	A	-0.0662317	0.0138147	1.79e-06	0.0370974	0.0262029	0.156841	22.9853
genus.unknowngenus.id.1000000073	rs66714985	A	C	0.116908	0.0252447	4.85e-06	-0.00481664	0.026988	0.858351	21.446
genus.unknowngenus.id.1000000073	rs7226487	A	G	-0.0643682	0.0138701	3.58e-06	0.0047846	0.0260741	0.854405	21.5368
genus.unknowngenus.id.1000000073	rs7538034	T	G	-0.078598	0.0165982	2.37e-06	-0.0543372	0.0259568	0.0363162	22.4233
genus.unknowngenus.id.1000000073	rs7725895	A	G	-0.116224	0.0240367	3.94e-06	-0.0141076	0.028188	0.616737	23.3797
genus.unknowngenus.id.1000000073	rs989682	A	G	0.070194	0.0155364	6.85e-06	-0.0513807	0.0265125	0.052626	20.4126
genus.Tyzzerella3.id.11335	rs10898797	C	T	0.12238	0.0274683	8.85e-06	0.0643621	0.0271616	0.0178074	19.85
genus.Tyzzerella3.id.11335	rs112102233	A	G	-0.216348	0.0477575	6.18e-06	0.0594305	0.0272227	0.0290269	20.5222
genus.Tyzzerella3.id.11335	rs1232220	G	T	-0.143869	0.031828	7.91e-06	0.0208199	0.0255546	0.415231	20.4323
genus.Tyzzerella3.id.11335	rs17706273	T	C	-0.140368	0.0274708	5.88e-07	-0.0317719	0.0259569	0.220943	26.1094
genus.Tyzzerella3.id.11335	rs191093	G	A	0.159008	0.0353306	6.76e-06	0.0340549	0.0256776	0.184757	20.2552
genus.Tyzzerella3.id.11335	rs4904512	T	C	-0.117151	0.0250306	3.09e-06	0.00426022	0.0261838	0.870751	21.9054
genus.Tyzzerella3.id.11335	rs55799124	A	G	-0.11435	0.0238604	1.34e-06	0.0051199	0.0259819	0.843783	22.9677
genus.Tyzzerella3.id.11335	rs67476743	T	G	0.132164	0.022208	3.74e-09	-0.0482728	0.0259752	0.0631103	35.4165
genus.Tyzzerella3.id.11335	rs6920448	C	T	-0.141081	0.0305446	4.15e-06	0.0255434	0.0267427	0.3395	21.3337
genus.Tyzzerella3.id.11335	rs7019909	T	C	0.144156	0.0301626	1.76e-06	-0.0289915	0.0269508	0.282053	22.8414
genus.Tyzzerella3.id.11335	rs7333521	T	C	-0.207191	0.0453121	4.88e-06	0.038511	0.0285642	0.177587	20.9082
genus.Tyzzerella3.id.11335	rs75091807	G	T	-0.184966	0.0383029	1.71e-06	0.0654523	0.025999	0.0118195	23.3196
genus.Tyzzerella3.id.11335	rs7561370	T	C	0.131341	0.0286292	1.52e-06	0.00215817	0.0264042	0.934857	21.0466
genus.Turicibacter.id.2162	rs11054680	T	C	-0.104751	0.0226998	2.31e-06	-0.00346212	0.0256248	0.892526	21.2949
genus.Turicibacter.id.2162	rs11666533	C	T	-0.111689	0.0248436	7.37e-06	0.0297426	0.0256107	0.245505	20.2112
genus.Turicibacter.id.2162	rs12603364	T	C	0.110861	0.0225598	8.67e-07	-0.00907063	0.0258652	0.725822	24.1482
genus.Turicibacter.id.2162	rs149744580	A	G	0.169883	0.0315478	7.01e-08	-0.0267391	0.0260999	0.305605	28.9974
genus.Turicibacter.id.2162	rs2834977	T	C	-0.0959995	0.0208261	3.96e-06	0.0125991	0.0261429	0.629854	21.2482
genus.Turicibacter.id.2162	rs2952020	G	A	-0.0759019	0.0165764	5.63e-06	0.0119114	0.0265288	0.653431	20.9665
genus.Turicibacter.id.2162	rs3734633	G	A	-0.120957	0.02683	5.32e-06	-0.0290325	0.0267537	0.277843	20.3244
genus.Turicibacter.id.2162	rs4869133	G	A	0.131186	0.027197	2.55e-06	-0.0047114	0.0259796	0.856093	23.2667
genus.Turicibacter.id.2162	rs55756211	T	C	-0.115115	0.0240708	2.81e-06	-0.0406885	0.0258914	0.116065	22.871
genus.Turicibacter.id.2162	rs7199484	G	A	-0.0731428	0.0160172	5.77e-06	0.000884944	0.0261792	0.973034	20.8532
genus.Terrisporobacter.id.11348	rs1883097	C	T	0.226399	0.0454642	4.16e-07	0.0130194	0.0266212	0.624799	24.7976
genus.Terrisporobacter.id.11348	rs2569953	A	C	-0.0775591	0.0174641	8.95e-06	-0.0557805	0.0262157	0.033358	19.723
genus.Terrisporobacter.id.11348	rs2872237	C	A	-0.0814505	0.0175943	3.97e-06	-0.00853464	0.0262858	0.745418	21.431
genus.Terrisporobacter.id.11348	rs58405430	G	T	0.134617	0.0301177	7.94e-06	-0.028239	0.0263064	0.283061	19.9782
genus.Terrisporobacter.id.11348	rs7184125	T	C	0.091256	0.0205493	8.48e-06	0.0119013	0.0262951	0.650834	19.7209
genus.Sutterella.id.2896	rs1145877	A	G	-0.073548	0.0162413	7.2e-06	-0.0370835	0.0266946	0.164778	20.5068
genus.Sutterella.id.2896	rs11591622	T	G	-0.0688382	0.0151375	6.5e-06	-0.00279422	0.0262603	0.915261	20.68
genus.Sutterella.id.2896	rs13173038	A	G	-0.0718076	0.0151627	2.73e-06	-0.0339238	0.0261763	0.194984	22.4278
genus.Sutterella.id.2896	rs143438747	T	C	-0.145793	0.0306867	3.28e-06	-0.0241228	0.0254344	0.34291	22.572
genus.Sutterella.id.2896	rs2050185	G	A	0.0575138	0.0128766	7.97e-06	0.00141712	0.0260594	0.956632	19.9499
genus.Sutterella.id.2896	rs2321387	G	A	-0.0592876	0.0124509	1.87e-06	-0.0185368	0.0260848	0.477309	22.6738
genus.Sutterella.id.2896	rs2613606	C	T	-0.0556794	0.0124117	7.2e-06	-0.0441507	0.0261948	0.0918967	20.1244
genus.Sutterella.id.2896	rs607327	C	T	0.0578334	0.0129053	6.63e-06	0.0549434	0.0260452	0.034898	20.0827
genus.Sutterella.id.2896	rs62501473	G	A	0.0694233	0.0149416	5.52e-06	-0.0162674	0.0260139	0.531753	21.588
genus.Sutterella.id.2896	rs7499539	A	G	0.0617478	0.0130998	2.36e-06	-0.00566605	0.0264768	0.830547	22.2183
genus.Sutterella.id.2896	rs7638039	T	C	0.0645624	0.0143887	8.66e-06	0.0042528	0.0261631	0.870873	20.1335
genus.Sutterella.id.2896	rs9350083	T	G	-0.0593069	0.0133929	8.23e-06	0.0247508	0.025902	0.339297	19.6091
genus.Subdoligranulum.id.2070	rs10065321	T	C	-0.0512828	0.0108105	2.1e-06	-0.0266031	0.0261648	0.309272	22.5035
genus.Subdoligranulum.id.2070	rs10497836	C	T	-0.0524065	0.0118697	8.38e-06	0.0460166	0.0268108	0.0860994	19.4934
genus.Subdoligranulum.id.2070	rs1667315	G	A	0.0485017	0.0107452	6.72e-06	-0.00697512	0.0262366	0.790351	20.3744
genus.Subdoligranulum.id.2070	rs2114677	C	T	-0.104176	0.0230829	2.72e-06	0.0196202	0.0258439	0.447744	20.3685
genus.Subdoligranulum.id.2070	rs2171249	C	T	0.106744	0.0233213	4.51e-06	0.0124455	0.0256709	0.627813	20.9498
genus.Subdoligranulum.id.2070	rs35940633	G	A	-0.0511008	0.011001	4.22e-06	0.00703369	0.0261872	0.788243	21.5769
genus.Subdoligranulum.id.2070	rs3761728	T	G	-0.0543458	0.0118866	3.87e-06	0.0173442	0.0264777	0.512436	20.9033
genus.Subdoligranulum.id.2070	rs4347804	A	G	0.166063	0.0357483	2.18e-06	0.0153052	0.0296441	0.605648	21.5792
genus.Subdoligranulum.id.2070	rs6555306	T	C	-0.0740777	0.0155463	2.81e-06	-0.00433413	0.0263953	0.869573	22.705
genus.Subdoligranulum.id.2070	rs75158211	T	C	-0.072343	0.015933	7.52e-06	-0.00055941	0.0259208	0.982782	20.6156
genus.Subdoligranulum.id.2070	rs76528319	G	T	-0.143279	0.0310662	7.41e-06	-0.0407543	0.0264974	0.124037	21.2709
genus.Streptococcus.id.1853	rs10028567	C	T	-0.0921167	0.0191881	7.3e-06	-0.00271035	0.0267401	0.919266	23.0469
genus.Streptococcus.id.1853	rs10448310	A	G	-0.0517935	0.0111324	3.31e-06	0.0519323	0.0260762	0.0464195	21.6459
genus.Streptococcus.id.1853	rs11110281	T	C	-0.137519	0.0227398	2.58e-09	0.0233579	0.0256875	0.363187	36.5722
genus.Streptococcus.id.1853	rs11720390	G	A	0.107024	0.0228121	3.59e-06	-0.0483911	0.0253009	0.0557956	22.0105
genus.Streptococcus.id.1853	rs11764382	A	G	-0.0695345	0.0143671	1.29e-06	0.0467534	0.0258914	0.0709578	23.424
genus.Streptococcus.id.1853	rs17708276	A	G	-0.0793955	0.0170628	3.04e-06	0.00571992	0.0255457	0.822828	21.6518
genus.Streptococcus.id.1853	rs1918540	G	A	0.059639	0.0128148	2.44e-06	-0.0233017	0.0259119	0.368511	21.6589
genus.Streptococcus.id.1853	rs2370083	G	T	-0.0816836	0.0185851	9.75e-06	-0.0167548	0.0259433	0.518394	19.317
genus.Streptococcus.id.1853	rs4968759	A	G	-0.0515109	0.0112068	3.78e-06	-0.0278249	0.0260402	0.285279	21.1268
genus.Streptococcus.id.1853	rs57646748	G	A	-0.0907696	0.0200344	5.48e-06	0.00840308	0.0269289	0.755005	20.527
genus.Streptococcus.id.1853	rs6806351	T	C	-0.0633829	0.0136647	4.94e-06	0.0139975	0.0260704	0.59133	21.515
genus.Streptococcus.id.1853	rs71481756	T	G	0.0931048	0.0207949	6.51e-06	-0.00931197	0.0257895	0.718042	20.0461
genus.Streptococcus.id.1853	rs72739637	A	G	0.0959942	0.0193213	1.03e-06	0.00618972	0.0262138	0.813336	24.6842
genus.Streptococcus.id.1853	rs7916711	A	G	0.102891	0.0217362	2.72e-06	-0.0563769	0.0282445	0.0459304	22.4071
genus.Streptococcus.id.1853	rs9903102	C	A	-0.0709483	0.0155275	4.18e-06	-0.0115555	0.0266414	0.664477	20.8776
genus.Slackia.id.825	rs10409783	A	G	0.0950828	0.0211239	7.7e-06	-0.0180828	0.0258847	0.484808	20.2607
genus.Slackia.id.825	rs12440440	A	G	0.0901934	0.0190582	2.63e-06	0.000618852	0.0259565	0.980979	22.3967
genus.Slackia.id.825	rs16894137	C	T	-0.122792	0.0263047	2.71e-06	-0.0113429	0.0261781	0.664798	21.7909
genus.Slackia.id.825	rs35156985	T	C	-0.155709	0.0348085	8.06e-06	-0.0201685	0.0266807	0.449697	20.0105
genus.Slackia.id.825	rs4492265	A	G	-0.0905757	0.0191658	2.41e-06	-0.0127948	0.0261132	0.624151	22.3341
genus.Slackia.id.825	rs8901	C	T	0.0934594	0.0186813	6.07e-07	-0.0326279	0.0261283	0.211753	25.0283
genus.Senegalimassilia.id.11160	rs10036909	C	T	0.185519	0.0400881	8.05e-06	0.000785434	0.0262041	0.976088	21.4165
genus.Senegalimassilia.id.11160	rs11787826	C	A	0.081327	0.0171154	2.63e-06	-0.00644344	0.0261753	0.805555	22.5785
genus.Senegalimassilia.id.11160	rs1990708	A	C	-0.109619	0.0247785	8.91e-06	-0.0104611	0.0263347	0.691194	19.5715
genus.Senegalimassilia.id.11160	rs2017373	C	T	0.0782258	0.0176841	9.5e-06	0.0316886	0.026106	0.224807	19.5675
genus.Senegalimassilia.id.11160	rs7225245	G	A	0.079173	0.0170421	4.18e-06	-0.00292578	0.0261019	0.910752	21.5828
genus.Sellimonas.id.14369	rs113379006	T	C	-0.162759	0.0357025	7.21e-06	0.0309688	0.0256342	0.227007	20.7822
genus.Sellimonas.id.14369	rs13417181	T	C	0.166509	0.0337521	7.62e-07	-0.0346176	0.0257029	0.178033	24.3374
genus.Sellimonas.id.14369	rs2016057	A	C	-0.125878	0.0256153	1.03e-06	0.035181	0.0261498	0.178509	24.1489
genus.Sellimonas.id.14369	rs2187447	A	C	0.243457	0.0527695	3.98e-06	-0.0479248	0.0257257	0.0624741	21.2852
genus.Sellimonas.id.14369	rs2371572	A	C	0.127349	0.0250862	4.46e-07	-0.0696233	0.0259721	0.00734683	25.7703
genus.Sellimonas.id.14369	rs41816	A	G	0.132201	0.0291087	8.39e-06	0.00942083	0.026107	0.718208	20.6265
genus.Sellimonas.id.14369	rs4600608	A	G	-0.137152	0.0301702	4.95e-06	0.00898506	0.0265668	0.735208	20.6656
genus.Sellimonas.id.14369	rs553697	T	C	-0.153767	0.0339099	6.13e-06	-0.0379013	0.0256514	0.139528	20.5625
genus.Sellimonas.id.14369	rs56203279	T	C	-0.124045	0.0269115	3.72e-06	-0.00239478	0.026233	0.927263	21.2463
genus.Ruminococcus2.id.11374	rs12406309	A	C	-0.063193	0.0142275	9.79e-06	-0.000162006	0.0260481	0.995038	19.7277
genus.Ruminococcus2.id.11374	rs12986628	C	T	0.0665937	0.0140168	2.14e-06	0.016333	0.0265601	0.538592	22.5719
genus.Ruminococcus2.id.11374	rs1819812	G	T	0.0842356	0.0184893	5.28e-06	0.0325153	0.0266589	0.222587	20.7563
genus.Ruminococcus2.id.11374	rs2368224	T	G	0.199648	0.0438453	3.63e-06	0.0215356	0.0291285	0.459706	20.7339
genus.Ruminococcus2.id.11374	rs2846589	G	T	0.0522093	0.0116382	7.59e-06	0.0172375	0.0261142	0.509202	20.1246
genus.Ruminococcus2.id.11374	rs2997412	A	G	-0.0568439	0.0122325	4.22e-06	0.015448	0.0260986	0.553911	21.5943
genus.Ruminococcus2.id.11374	rs4400279	A	G	0.0546114	0.0120077	5.8e-06	0.0186657	0.02627	0.477375	20.6844
genus.Ruminococcus2.id.11374	rs4799823	C	T	0.0837001	0.0182263	5.4e-06	-0.0193422	0.0256099	0.450091	21.0891
genus.Ruminococcus2.id.11374	rs55707116	C	A	0.0865521	0.0189141	8.01e-06	0.0397045	0.0260868	0.128006	20.9404
genus.Ruminococcus2.id.11374	rs58681734	A	G	0.0723875	0.0160787	4.18e-06	0.0131332	0.0266056	0.62157	20.2687
genus.Ruminococcus2.id.11374	rs61791565	T	C	-0.0523503	0.0117119	6.79e-06	-0.0259134	0.0261707	0.322092	19.9795
genus.Ruminococcus2.id.11374	rs75140805	T	G	0.0836825	0.0176445	3.95e-06	0.00603847	0.0260893	0.816962	22.4931
genus.Ruminococcus2.id.11374	rs7635831	G	A	0.0618344	0.0129031	1.98e-06	-0.00496179	0.0259296	0.848246	22.9652
genus.Ruminococcus2.id.11374	rs7693984	G	A	-0.102822	0.0235087	9.42e-06	0.0177281	0.0280023	0.526672	19.13
genus.Ruminococcus2.id.11374	rs78120384	A	G	-0.192815	0.0392045	3.31e-07	-0.0284445	0.0260337	0.274568	24.1887
genus.Ruminococcus1.id.11373	rs10167839	A	G	0.0519509	0.0116306	8.09e-06	-0.00992785	0.0262498	0.705277	19.9516
genus.Ruminococcus1.id.11373	rs11783695	G	T	-0.0734114	0.0161398	4.73e-06	0.0190432	0.0264027	0.47075	20.6886
genus.Ruminococcus1.id.11373	rs17781867	C	T	0.0999271	0.0211728	1.96e-06	0.0259566	0.0256758	0.312047	22.2746
genus.Ruminococcus1.id.11373	rs3819978	C	T	-0.11504	0.0260137	8.74e-06	-0.00564734	0.0268086	0.833157	19.5566
genus.Ruminococcus1.id.11373	rs6105066	T	C	-0.0607052	0.013425	5.06e-06	-0.0140813	0.0261508	0.590255	20.4467
genus.Ruminococcus1.id.11373	rs6493760	C	T	0.0535262	0.0115885	3.38e-06	0.0170073	0.0263351	0.518406	21.3345
genus.Ruminococcus1.id.11373	rs7117576	A	G	0.0829505	0.0170891	6.48e-07	0.00880117	0.027309	0.74724	23.5612
genus.Ruminococcus1.id.11373	rs7583465	C	T	0.0527654	0.0112619	2.56e-06	0.0271424	0.0260832	0.298057	21.9521
genus.Ruminococcus1.id.11373	rs78572139	G	A	0.125038	0.0279411	5.23e-06	-0.0212056	0.0258141	0.411377	20.026
genus.Ruminococcus1.id.11373	rs78613526	G	A	0.167497	0.0367639	5.11e-06	0.0131955	0.0267878	0.6223	20.7572
genus.RuminococcaceaeUCG014.id.11371	rs10495392	C	T	-0.082486	0.0187194	9.96e-06	-0.0207618	0.0262015	0.428134	19.4166
genus.RuminococcaceaeUCG014.id.11371	rs10791168	A	G	-0.0664624	0.0150069	9.76e-06	-0.00779276	0.026721	0.770566	19.6142
genus.RuminococcaceaeUCG014.id.11371	rs10941294	C	T	-0.122057	0.0260017	2.4e-06	-0.00345079	0.0267636	0.897408	22.0356
genus.RuminococcaceaeUCG014.id.11371	rs115777838	T	C	-0.18835	0.0386643	4.62e-07	-0.0115274	0.0257754	0.654712	23.7306
genus.RuminococcaceaeUCG014.id.11371	rs12638134	T	G	0.0582548	0.0119657	1.21e-06	-0.0487751	0.0260636	0.0612915	23.702
genus.RuminococcaceaeUCG014.id.11371	rs34402072	C	T	-0.0688023	0.0156083	9.8e-06	0.00415608	0.0257144	0.871602	19.431
genus.RuminococcaceaeUCG014.id.11371	rs56105232	G	A	0.139276	0.0299132	2.91e-06	-0.00856339	0.0273745	0.754414	21.6783
genus.RuminococcaceaeUCG014.id.11371	rs72809222	T	C	0.0671775	0.0139838	2.41e-06	0.00350617	0.0258538	0.892126	23.078
genus.RuminococcaceaeUCG014.id.11371	rs73186226	G	A	-0.0993852	0.0216819	6.72e-06	0.0277532	0.0262528	0.290442	21.0112
genus.RuminococcaceaeUCG014.id.11371	rs853612	A	G	-0.0528257	0.0119367	9.75e-06	0.0330493	0.0263651	0.210015	19.585
genus.RuminococcaceaeUCG014.id.11371	rs995642	C	T	0.060048	0.0126417	1.9e-06	-0.0315722	0.0266632	0.236369	22.5625
genus.RuminococcaceaeUCG013.id.11370	rs11581881	C	T	0.0661211	0.0144736	4.73e-06	-0.0432008	0.0263846	0.101557	20.8701
genus.RuminococcaceaeUCG013.id.11370	rs12189346	G	A	0.0684961	0.014558	1.68e-06	-0.00335893	0.0267906	0.900225	22.1374
genus.RuminococcaceaeUCG013.id.11370	rs12336782	T	C	-0.0856047	0.0189311	8.6e-06	-0.0140925	0.0262398	0.591221	20.4477
genus.RuminococcaceaeUCG013.id.11370	rs12485353	G	A	-0.0607903	0.0130847	4.19e-06	0.00462928	0.0262629	0.860084	21.5844
genus.RuminococcaceaeUCG013.id.11370	rs12781711	C	T	-0.0656129	0.0117477	2.55e-08	0.0138044	0.0260064	0.595552	31.1944
genus.RuminococcaceaeUCG013.id.11370	rs16918863	A	C	0.111491	0.0240157	4.16e-06	0.0100492	0.0290437	0.72934	21.5522
genus.RuminococcaceaeUCG013.id.11370	rs2730183	G	A	-0.0488692	0.0109907	8.44e-06	-0.0047314	0.026276	0.857101	19.7704
genus.RuminococcaceaeUCG013.id.11370	rs4385846	G	T	0.0598405	0.0131807	6.46e-06	-0.00917004	0.0259788	0.724102	20.6117
genus.RuminococcaceaeUCG013.id.11370	rs75088940	T	C	-0.0942968	0.0200712	2.55e-06	0.0365959	0.0260339	0.159812	22.0722
genus.RuminococcaceaeUCG013.id.11370	rs76973485	G	T	0.194976	0.0418213	3.35e-06	-0.0579083	0.0257598	0.0245754	21.7353
genus.RuminococcaceaeUCG013.id.11370	rs7784330	G	A	-0.0498329	0.0112066	8.16e-06	-0.0117081	0.026226	0.655285	19.7735
genus.RuminococcaceaeUCG013.id.11370	rs9313055	T	C	0.105087	0.023446	9.55e-06	0.0271751	0.0260422	0.296715	20.0892
genus.RuminococcaceaeUCG011.id.11368	rs10274562	C	T	0.110917	0.0244556	6.5e-06	-0.00912821	0.0265034	0.730533	20.5704
genus.RuminococcaceaeUCG011.id.11368	rs12636310	G	A	0.132725	0.0282037	2.81e-06	0.0454528	0.0265866	0.0873373	22.1461
genus.RuminococcaceaeUCG011.id.11368	rs12724320	C	T	-0.120881	0.0249229	1.52e-06	-0.029468	0.025837	0.254062	23.5243
genus.RuminococcaceaeUCG011.id.11368	rs1416041	A	C	-0.182339	0.0339898	7.04e-08	0.0310522	0.0260867	0.233911	28.7781
genus.RuminococcaceaeUCG011.id.11368	rs2729556	C	T	-0.109097	0.0233699	3.19e-06	-0.0351287	0.0261733	0.179544	21.7928
genus.RuminococcaceaeUCG011.id.11368	rs4490371	T	C	-0.111816	0.0248963	7.75e-06	-0.0197852	0.0260837	0.448136	20.1717
genus.RuminococcaceaeUCG011.id.11368	rs79113084	C	T	-0.152166	0.0317519	2.06e-06	0.00356712	0.0257937	0.890008	22.9664
genus.RuminococcaceaeUCG011.id.11368	rs9729514	A	G	0.184934	0.0394616	2.37e-06	-0.0116017	0.0271042	0.668621	21.9625
genus.RuminococcaceaeUCG010.id.11367	rs12597105	G	A	0.0670855	0.0144415	4.87e-06	0.0175028	0.0263775	0.506979	21.5791
genus.RuminococcaceaeUCG010.id.11367	rs2820282	A	C	-0.0592304	0.0125917	2.85e-06	0.0188096	0.0262548	0.473729	22.1269
genus.RuminococcaceaeUCG010.id.11367	rs682403	A	G	-0.0588161	0.0124671	2.37e-06	0.0304705	0.0262111	0.24503	22.2566
genus.RuminococcaceaeUCG010.id.11367	rs6958419	C	T	-0.0585718	0.0124994	2.84e-06	-0.00162107	0.0261534	0.950576	21.9584
genus.RuminococcaceaeUCG010.id.11367	rs73218807	G	A	-0.166211	0.0367938	6.43e-06	-0.00385503	0.0262524	0.883255	20.4065
genus.RuminococcaceaeUCG010.id.11367	rs7441445	C	T	-0.05695	0.0126502	6.8e-06	-0.0335257	0.0260736	0.198509	20.267
genus.RuminococcaceaeUCG009.id.11366	rs113006825	T	C	-0.0928893	0.0208035	7.98e-06	-0.0214116	0.0259886	0.410006	19.937
genus.RuminococcaceaeUCG009.id.11366	rs12508214	C	T	-0.0774649	0.0168937	4.75e-06	-0.0155554	0.0260507	0.550427	21.0262
genus.RuminococcaceaeUCG009.id.11366	rs138460696	A	G	0.139274	0.0315794	9.81e-06	0.017697	0.0253311	0.484786	19.4506
genus.RuminococcaceaeUCG009.id.11366	rs1550196	G	A	0.130842	0.0262478	1.13e-06	0.0544074	0.0269276	0.0433311	24.8488
genus.RuminococcaceaeUCG009.id.11366	rs2058609	A	G	0.0816464	0.017472	3.12e-06	-0.0165306	0.0258154	0.521951	21.8369
genus.RuminococcaceaeUCG009.id.11366	rs2192926	A	G	-0.089048	0.0192989	4.88e-06	0.0192081	0.0259332	0.458891	21.2904
genus.RuminococcaceaeUCG009.id.11366	rs4079028	C	T	0.0915623	0.019936	3.28e-06	-0.0216736	0.0257946	0.400774	21.0939
genus.RuminococcaceaeUCG009.id.11366	rs4708333	T	G	-0.084033	0.0174757	1.56e-06	-0.0533646	0.0260207	0.040281	23.1223
genus.RuminococcaceaeUCG009.id.11366	rs6952765	G	A	0.0732099	0.0166777	8.13e-06	-0.0161223	0.026129	0.537217	19.2694
genus.RuminococcaceaeUCG009.id.11366	rs758191	T	G	0.17702	0.0375113	9.01e-06	0.0114855	0.0272593	0.673504	22.2699
genus.RuminococcaceaeUCG009.id.11366	rs78410648	A	G	0.120989	0.0277317	9.67e-06	0.00318198	0.026373	0.903966	19.0344
genus.RuminococcaceaeUCG009.id.11366	rs9558661	T	C	-0.0897823	0.0200739	7.01e-06	-0.0118453	0.0262173	0.651403	20.0041
genus.RuminococcaceaeUCG005.id.11363	rs10873449	T	C	0.0654843	0.0143973	4.11e-06	0.0300337	0.0265745	0.258404	20.6876
genus.RuminococcaceaeUCG005.id.11363	rs10937802	G	A	0.0755811	0.0168226	8.17e-06	-0.0183196	0.0275163	0.505557	20.1855
genus.RuminococcaceaeUCG005.id.11363	rs10950694	T	C	0.0577628	0.011412	4.3e-07	0.000736438	0.0263282	0.977685	25.6196
genus.RuminococcaceaeUCG005.id.11363	rs114279581	A	G	-0.146604	0.0316034	3.22e-06	-0.0188627	0.0257364	0.463607	21.5191
genus.RuminococcaceaeUCG005.id.11363	rs12288512	A	G	0.066635	0.0144356	3.1e-06	-0.0134308	0.0255883	0.599667	21.3078
genus.RuminococcaceaeUCG005.id.11363	rs12458218	T	C	0.0677322	0.0144525	2.41e-06	0.0365137	0.0263876	0.166437	21.9637
genus.RuminococcaceaeUCG005.id.11363	rs2893871	G	A	-0.073644	0.015548	3.54e-06	-0.0350174	0.0262384	0.182012	22.435
genus.RuminococcaceaeUCG005.id.11363	rs34781347	G	A	0.188685	0.0386484	6.05e-07	0.0343848	0.0255571	0.178493	23.8348
genus.RuminococcaceaeUCG005.id.11363	rs55793120	T	C	0.121548	0.0279546	7.37e-06	0.026849	0.0258922	0.299757	18.9054
genus.RuminococcaceaeUCG005.id.11363	rs72776570	C	A	0.087067	0.0197179	5.36e-06	-0.026947	0.0260146	0.300276	19.4978
genus.RuminococcaceaeUCG005.id.11363	rs7449320	C	A	0.0599163	0.0130836	4.81e-06	0.0179888	0.0263282	0.494447	20.9717
genus.RuminococcaceaeUCG005.id.11363	rs7555878	A	G	0.0586677	0.0125277	2.81e-06	-0.0247854	0.0264112	0.348017	21.9308
genus.RuminococcaceaeUCG005.id.11363	rs7586445	G	A	0.0782349	0.0176458	8.81e-06	-0.0477611	0.0259525	0.0657204	19.6571
genus.RuminococcaceaeUCG005.id.11363	rs898577	T	C	-0.123012	0.0286671	7.46e-06	0.0308737	0.0275409	0.262283	18.4132
genus.RuminococcaceaeUCG004.id.11362	rs10976229	T	G	0.095976	0.0214554	7.04e-06	-0.019096	0.0259808	0.462338	20.0103
genus.RuminococcaceaeUCG004.id.11362	rs11961899	G	A	-0.0707825	0.0161381	9.18e-06	-0.0328689	0.025991	0.206006	19.2374
genus.RuminococcaceaeUCG004.id.11362	rs12125734	G	T	0.133972	0.0257417	2.09e-07	-0.00612279	0.0257786	0.812258	27.0865
genus.RuminococcaceaeUCG004.id.11362	rs2248146	T	C	0.0689452	0.0153649	8.2e-06	0.0222875	0.0265112	0.400525	20.1348
genus.RuminococcaceaeUCG004.id.11362	rs3800154	A	C	-0.0797959	0.0177639	6.12e-06	-0.0107722	0.0259731	0.678328	20.1782
genus.RuminococcaceaeUCG004.id.11362	rs511258	G	A	-0.0757474	0.0162475	4.52e-06	0.0427947	0.0260692	0.100677	21.7352
genus.RuminococcaceaeUCG004.id.11362	rs550351	A	C	0.078587	0.018003	9.43e-06	0.0112139	0.026126	0.667759	19.055
genus.RuminococcaceaeUCG004.id.11362	rs6769553	A	G	0.0849743	0.0157451	7.91e-08	-0.0131734	0.0262243	0.615432	29.1264
genus.RuminococcaceaeUCG004.id.11362	rs7569771	A	G	-0.075914	0.0170308	8.12e-06	-0.0429593	0.0266645	0.107157	19.8689
genus.RuminococcaceaeUCG004.id.11362	rs872501	G	A	0.116125	0.025946	5.81e-06	0.0401112	0.0271486	0.13955	20.0313
genus.RuminococcaceaeUCG004.id.11362	rs9818949	G	T	0.0859927	0.0188671	5.39e-06	0.0264764	0.0257555	0.303955	20.7735
genus.RuminococcaceaeUCG003.id.11361	rs10490280	C	T	-0.0672094	0.0143309	4.16e-06	0.00439867	0.0263624	0.867485	21.9943
genus.RuminococcaceaeUCG003.id.11361	rs11243416	T	C	-0.0925653	0.0191203	1.67e-06	0.00645564	0.0266808	0.808813	23.4372
genus.RuminococcaceaeUCG003.id.11361	rs11613919	G	T	0.0727604	0.0155716	1.63e-06	-0.0282225	0.0259568	0.276911	21.8334
genus.RuminococcaceaeUCG003.id.11361	rs16959793	A	C	-0.062527	0.0131259	2.22e-06	0.0723208	0.0261374	0.00565848	22.6924
genus.RuminococcaceaeUCG003.id.11361	rs2523124	T	C	-0.0546625	0.0120823	5.78e-06	-0.0214893	0.0261494	0.411197	20.4681
genus.RuminococcaceaeUCG003.id.11361	rs3013089	G	A	-0.0551473	0.0120346	4.38e-06	-0.010766	0.0260331	0.679204	20.9984
genus.RuminococcaceaeUCG003.id.11361	rs4452755	A	C	-0.0634463	0.0134741	3.29e-06	-0.0027546	0.0259586	0.915491	22.1725
genus.RuminococcaceaeUCG003.id.11361	rs4532474	G	A	0.0769231	0.017045	4.82e-06	0.0112213	0.0266604	0.673829	20.3667
genus.RuminococcaceaeUCG003.id.11361	rs646327	G	A	0.0586696	0.011837	7.83e-07	0.0349102	0.0261983	0.182684	24.5667
genus.RuminococcaceaeUCG003.id.11361	rs6759615	A	G	0.102523	0.0200204	7.86e-07	-0.0245342	0.0272303	0.367595	26.2238
genus.RuminococcaceaeUCG003.id.11361	rs73341549	T	C	-0.169857	0.0318768	1.51e-07	0.00867082	0.027501	0.752541	28.3935
genus.RuminococcaceaeUCG003.id.11361	rs78720113	A	G	-0.115348	0.0249601	7.59e-06	0.0108884	0.0260392	0.675834	21.3566
genus.RuminococcaceaeUCG002.id.11360	rs10916131	C	T	-0.069333	0.0146753	2.87e-06	0.0126914	0.0259624	0.624957	22.3205
genus.RuminococcaceaeUCG002.id.11360	rs10927423	C	A	-0.0713617	0.0147712	8.5e-07	0.0355313	0.0259723	0.171297	23.3398
genus.RuminococcaceaeUCG002.id.11360	rs10964441	G	A	-0.14906	0.034486	7.45e-06	0.015481	0.0274997	0.573469	18.6826
genus.RuminococcaceaeUCG002.id.11360	rs113147300	A	G	-0.075842	0.0164562	7.69e-06	-0.00640436	0.0258941	0.804654	21.2403
genus.RuminococcaceaeUCG002.id.11360	rs11607472	A	G	-0.0780229	0.0176325	7.19e-06	-0.0203849	0.0256264	0.426344	19.5802
genus.RuminococcaceaeUCG002.id.11360	rs116974815	C	A	-0.189731	0.0396566	2.03e-06	-0.010766	0.0256201	0.674326	22.8899
genus.RuminococcaceaeUCG002.id.11360	rs11750293	G	T	-0.0578304	0.0120512	1.76e-06	-0.014655	0.0262809	0.577099	23.0276
genus.RuminococcaceaeUCG002.id.11360	rs12463378	A	G	-0.0522061	0.0112086	2.96e-06	-0.0289217	0.026071	0.267282	21.6938
genus.RuminococcaceaeUCG002.id.11360	rs15256	C	T	0.0732376	0.016834	9.46e-06	0.0513319	0.0285711	0.0723936	18.9275
genus.RuminococcaceaeUCG002.id.11360	rs55793120	T	C	0.137396	0.027414	4.81e-07	0.026849	0.0258922	0.299757	25.1191
genus.RuminococcaceaeUCG002.id.11360	rs56030423	G	A	-0.0982874	0.0216344	6.3e-06	0.0494907	0.0261204	0.05813	20.6398
genus.RuminococcaceaeUCG002.id.11360	rs57079348	T	G	-0.076573	0.017282	7.22e-06	0.0163296	0.0263266	0.535082	19.632
genus.RuminococcaceaeUCG002.id.11360	rs6542556	A	G	0.050974	0.011406	7.86e-06	0.0137389	0.0261942	0.599929	19.9724
genus.RuminococcaceaeUCG002.id.11360	rs6793778	C	T	-0.0558706	0.0125258	9.81e-06	0.000228542	0.0261604	0.99303	19.8955
genus.RuminococcaceaeUCG002.id.11360	rs7120052	A	C	0.0624796	0.0135523	1.97e-06	0.0123651	0.0265764	0.641741	21.2544
genus.RuminococcaceaeUCG002.id.11360	rs7155595	C	A	0.0569929	0.0116986	1.15e-06	-0.0630061	0.0260554	0.0155991	23.734
genus.RuminococcaceaeUCG002.id.11360	rs7249614	A	G	-0.0492778	0.0110807	9.07e-06	0.0331235	0.0262708	0.207362	19.7775
genus.RuminococcaceaeUCG002.id.11360	rs7342369	C	A	-0.0527803	0.0116023	5.66e-06	-0.0599263	0.0265611	0.0240602	20.6944
genus.RuminococcaceaeUCG002.id.11360	rs76847269	A	G	0.163508	0.0356151	5.17e-06	-0.00955245	0.0260744	0.714102	21.0771
genus.RuminococcaceaeUCG002.id.11360	rs77564310	A	C	-0.0713093	0.0140855	3.29e-07	-0.0186507	0.0261214	0.475226	25.6298
genus.RuminococcaceaeUCG002.id.11360	rs79016051	C	T	-0.0887747	0.0189424	2.34e-06	0.00406064	0.0263579	0.877564	21.9638
genus.RuminococcaceaeUCG002.id.11360	rs882348	A	G	-0.0799946	0.0178618	5.45e-06	0.0326164	0.0267783	0.223218	20.0572
genus.RuminococcaceaeNK4A214group.id.11358	rs11241747	C	T	0.0533858	0.0120035	6.59e-06	0.0170775	0.026279	0.515787	19.7806
genus.RuminococcaceaeNK4A214group.id.11358	rs11586410	G	A	-0.0863422	0.0169937	3.66e-07	-0.031725	0.0268709	0.237744	25.8149
genus.RuminococcaceaeNK4A214group.id.11358	rs12642039	T	C	-0.0553003	0.0119397	3.43e-06	-0.0381703	0.0264118	0.148402	21.4519
genus.RuminococcaceaeNK4A214group.id.11358	rs12731	A	G	-0.0527684	0.0115053	4.87e-06	-0.0338259	0.0261899	0.196508	21.0353
genus.RuminococcaceaeNK4A214group.id.11358	rs13087692	T	G	0.0574623	0.012594	8.69e-06	-0.0143457	0.0260627	0.582023	20.8181
genus.RuminococcaceaeNK4A214group.id.11358	rs136761	G	A	-0.0587521	0.0119155	8.15e-07	0.00937006	0.0264323	0.72297	24.3122
genus.RuminococcaceaeNK4A214group.id.11358	rs147475196	A	G	-0.133769	0.0295196	4.72e-06	0.018918	0.0254584	0.457425	20.5347
genus.RuminococcaceaeNK4A214group.id.11358	rs35559912	T	C	-0.0925071	0.0203674	4.89e-06	0.0163578	0.0259522	0.528494	20.6291
genus.RuminococcaceaeNK4A214group.id.11358	rs4814689	C	T	-0.1083	0.0230708	4.55e-06	-0.0218975	0.0273557	0.423438	22.036
genus.RuminococcaceaeNK4A214group.id.11358	rs5994253	A	G	-0.0811302	0.0157621	2.35e-07	0.032765	0.0266204	0.218389	26.4934
genus.RuminococcaceaeNK4A214group.id.11358	rs62027366	T	C	0.0615389	0.0137612	6.58e-06	-0.0104715	0.0263267	0.690812	19.9981
genus.RuminococcaceaeNK4A214group.id.11358	rs6681678	C	T	-0.100174	0.024	9.05e-06	-0.0319673	0.0293706	0.276414	17.4216
genus.RuminococcaceaeNK4A214group.id.11358	rs7573569	T	C	0.107739	0.0233638	3.23e-06	0.0442985	0.0273795	0.105674	21.2645
genus.Ruminiclostridium9.id.11357	rs115044523	G	A	-0.0980026	0.0202616	2.37e-06	-0.000275735	0.0255698	0.991396	23.3951
genus.Ruminiclostridium9.id.11357	rs12040548	G	T	0.0570422	0.0122359	3.15e-06	-0.0424152	0.0265749	0.110474	21.733
genus.Ruminiclostridium9.id.11357	rs6082461	A	C	0.0586425	0.0131004	4.87e-06	0.0551292	0.0267916	0.0396187	20.0381
genus.Ruminiclostridium9.id.11357	rs7137760	C	T	0.050797	0.0112182	7.07e-06	-0.00923032	0.0263758	0.726374	20.5035
genus.Ruminiclostridium9.id.11357	rs74303178	T	C	0.0532742	0.0119274	7.92e-06	0.0149023	0.0260057	0.566618	19.9501
genus.Ruminiclostridium9.id.11357	rs78191726	T	C	0.0944998	0.0210206	7.58e-06	0.00909291	0.0259287	0.725822	20.2103
genus.Ruminiclostridium9.id.11357	rs918449	A	G	-0.0950908	0.0197177	2.56e-06	-0.0565514	0.0268098	0.034914	23.2576
genus.Ruminiclostridium9.id.11357	rs9522712	T	C	0.0699728	0.0154939	4.66e-06	0.0329953	0.0262752	0.209204	20.3956
genus.Ruminiclostridium9.id.11357	rs9809789	C	T	-0.0717454	0.0159673	8.72e-06	-0.00173786	0.0264572	0.947628	20.1894
genus.Ruminiclostridium6.id.11356	rs10829821	T	C	-0.097606	0.0216072	3.47e-06	-0.0245087	0.0265042	0.355116	20.4058
genus.Ruminiclostridium6.id.11356	rs116969552	A	G	-0.166823	0.0376681	9.16e-06	0.0114309	0.0255787	0.654953	19.6139
genus.Ruminiclostridium6.id.11356	rs11992182	A	C	0.0625299	0.0137876	4.65e-06	0.0798561	0.0257181	0.00190239	20.5684
genus.Ruminiclostridium6.id.11356	rs1756364	G	T	0.0999189	0.0197169	2.54e-07	0.0286597	0.0262562	0.275036	25.6815
genus.Ruminiclostridium6.id.11356	rs2548459	C	T	0.0554866	0.0122755	6.4e-06	0.038709	0.026211	0.139724	20.4315
genus.Ruminiclostridium6.id.11356	rs35362464	C	A	0.0720077	0.0165387	8.99e-06	-0.0532902	0.0257544	0.0385301	18.9564
genus.Ruminiclostridium6.id.11356	rs61060922	T	G	0.15913	0.0322283	1.09e-06	0.000500662	0.0256107	0.984403	24.3796
genus.Ruminiclostridium6.id.11356	rs663262	T	C	-0.13498	0.0310715	3.39e-06	0.0204412	0.0273993	0.455638	18.872
genus.Ruminiclostridium6.id.11356	rs67479537	T	C	0.118994	0.026487	9.3e-06	-0.000877397	0.0259516	0.973029	20.183
genus.Ruminiclostridium6.id.11356	rs71414120	T	G	0.200894	0.0406434	1.08e-06	-0.00379249	0.0256761	0.882576	24.4317
genus.Ruminiclostridium6.id.11356	rs72991535	T	G	0.135604	0.0295174	4.95e-06	-0.0415272	0.0258889	0.108703	21.1051
genus.Ruminiclostridium6.id.11356	rs73176030	T	C	0.058665	0.013208	7.29e-06	0.0197498	0.0259223	0.446129	19.7282
genus.Ruminiclostridium6.id.11356	rs77193512	A	G	0.0736533	0.0153163	1.3e-06	-0.0288315	0.0261104	0.269501	23.1246
genus.Ruminiclostridium6.id.11356	rs792058	G	A	0.0554234	0.0125423	8.58e-06	0.0271326	0.0260986	0.298518	19.5268
genus.Ruminiclostridium6.id.11356	rs79968172	G	A	0.11614	0.0243083	1.66e-06	-0.0224746	0.0270099	0.405359	22.8271
genus.Ruminiclostridium6.id.11356	rs9555756	A	C	-0.0804138	0.0176692	7.1e-06	0.0119494	0.0261992	0.648321	20.7123
genus.Ruminiclostridium5.id.11355	rs10827477	A	G	-0.0547387	0.0115163	2.19e-06	0.0152714	0.0260378	0.557532	22.5922
genus.Ruminiclostridium5.id.11355	rs113753996	T	C	0.0820689	0.0174463	3.99e-06	0.0570496	0.025859	0.0273716	22.1285
genus.Ruminiclostridium5.id.11355	rs1223978	T	C	0.0484169	0.0108254	8.16e-06	0.0425724	0.0262007	0.104193	20.0034
genus.Ruminiclostridium5.id.11355	rs1492620	T	C	-0.0830505	0.0180073	3.53e-06	0.048026	0.026401	0.068897	21.271
genus.Ruminiclostridium5.id.11355	rs2482038	C	A	0.0518991	0.0108777	1.7e-06	0.037049	0.0260847	0.155511	22.7639
genus.Ruminiclostridium5.id.11355	rs2791343	T	C	0.051717	0.0113369	5.54e-06	0.0147219	0.0259807	0.570953	20.8104
genus.Ruminiclostridium5.id.11355	rs2833828	G	A	0.0489617	0.0108702	6.82e-06	0.000258427	0.0261285	0.992109	20.2879
genus.Ruminiclostridium5.id.11355	rs4955951	A	G	-0.0713749	0.0165826	9.96e-06	-0.010952	0.0259096	0.672512	18.5261
genus.Ruminiclostridium5.id.11355	rs6121460	G	A	0.0932955	0.0199206	2.64e-06	0.0332536	0.02793	0.233808	21.934
genus.Ruminiclostridium5.id.11355	rs79968837	A	G	-0.0950311	0.0193507	1.15e-06	0.0186203	0.0259127	0.4724	24.1177
genus.Ruminiclostridium5.id.11355	rs8053158	A	G	-0.0740543	0.0159151	5.9e-06	0.0135214	0.0273269	0.62074	21.6512
genus.Roseburia.id.2012	rs12740451	T	C	0.0697527	0.0153607	7.34e-06	-0.0603094	0.0261454	0.0210717	20.6205
genus.Roseburia.id.2012	rs16910295	T	C	-0.0980434	0.020957	2.91e-06	-0.00468546	0.0262039	0.858088	21.8867
genus.Roseburia.id.2012	rs2160994	T	C	0.0550687	0.0112481	9.7e-07	-0.0542309	0.0259876	0.0369063	23.969
genus.Roseburia.id.2012	rs2943022	T	C	0.0493786	0.0106763	4.11e-06	0.0217012	0.0260705	0.405182	21.3911
genus.Roseburia.id.2012	rs302266	T	C	-0.0777312	0.0172985	8.13e-06	-0.0282874	0.0264911	0.285608	20.1917
genus.Roseburia.id.2012	rs329182	T	C	0.0690327	0.0152884	5.9e-06	0.0389598	0.0262449	0.137683	20.3885
genus.Roseburia.id.2012	rs55858165	A	C	0.179284	0.0404954	9.99e-06	0.0246587	0.0253062	0.329853	19.6008
genus.Roseburia.id.2012	rs57466170	C	T	0.0741405	0.0171601	8.3e-06	-0.00858751	0.0265936	0.746758	18.6669
genus.Roseburia.id.2012	rs6445851	G	A	-0.0497336	0.0108158	3.53e-06	0.0134801	0.0261284	0.605913	21.1437
genus.Roseburia.id.2012	rs6930661	C	T	-0.0961587	0.0204975	2.48e-06	0.0183627	0.0261724	0.482925	22.0078
genus.Roseburia.id.2012	rs75326254	C	T	-0.104628	0.0230897	7.5e-06	0.0174412	0.0265567	0.51134	20.5332
genus.Roseburia.id.2012	rs78753150	A	C	0.0968739	0.0214067	9.98e-06	-0.0141459	0.0263875	0.591902	20.4793
genus.Roseburia.id.2012	rs9300744	C	T	-0.0588452	0.0126228	4.75e-06	0.0145916	0.0259181	0.573443	21.7326
genus.Romboutsia.id.11347	rs10279978	A	G	-0.0622202	0.0127675	1.17e-06	-0.0021367	0.0261354	0.934842	23.7492
genus.Romboutsia.id.11347	rs11221428	T	C	-0.0726779	0.0158263	6.49e-06	0.0208144	0.0259716	0.422883	21.0885
genus.Romboutsia.id.11347	rs16843578	C	T	-0.0875276	0.0196779	5.08e-06	-0.00214007	0.0266319	0.935953	19.7849
genus.Romboutsia.id.11347	rs28603357	T	C	-0.214911	0.0474739	8.52e-06	0.0169061	0.02753	0.53915	20.4931
genus.Romboutsia.id.11347	rs34302036	A	G	0.0550261	0.0120835	5.88e-06	0.00254726	0.026225	0.922622	20.7374
genus.Romboutsia.id.11347	rs61841503	G	A	0.092888	0.0171454	4e-08	0.0421841	0.0260568	0.105463	29.351
genus.Romboutsia.id.11347	rs62504452	A	G	-0.0710048	0.0156654	4.66e-06	-0.00858498	0.0260825	0.742045	20.5443
genus.Romboutsia.id.11347	rs7109293	A	G	0.0919112	0.0205738	6.98e-06	0.0407507	0.0272149	0.134298	19.9575
genus.Romboutsia.id.11347	rs75200530	T	G	-0.190644	0.0421065	5.07e-06	-0.000875167	0.0262279	0.973381	20.4998
genus.Romboutsia.id.11347	rs75987356	G	A	-0.129578	0.0280454	6.71e-06	0.0459986	0.0261806	0.0789223	21.3472
genus.Romboutsia.id.11347	rs77702691	A	G	-0.094406	0.0208544	7.37e-06	-0.0117038	0.0255447	0.64683	20.4928
genus.Romboutsia.id.11347	rs9389266	T	G	0.0722815	0.0162353	9.38e-06	0.0154619	0.0265104	0.559732	19.8213
genus.Romboutsia.id.11347	rs9567264	C	T	0.0580018	0.0127495	5.76e-06	-0.0120943	0.026123	0.643384	20.6966
genus.RikenellaceaeRC9gutgroup.id.11191	rs12501673	A	G	0.116395	0.0262253	6.29e-06	-0.0144737	0.0259315	0.57674	19.6983
genus.RikenellaceaeRC9gutgroup.id.11191	rs17032291	T	C	-0.169579	0.0368251	6.61e-06	0.00731304	0.0260606	0.779005	21.2057
genus.RikenellaceaeRC9gutgroup.id.11191	rs17582787	A	G	-0.157739	0.0339924	3.55e-06	-0.00945861	0.0261715	0.717794	21.5335
genus.RikenellaceaeRC9gutgroup.id.11191	rs2074881	T	C	-0.142236	0.032391	9.45e-06	-0.00567689	0.0265044	0.830401	19.2828
genus.RikenellaceaeRC9gutgroup.id.11191	rs2900503	G	T	-0.172329	0.0326671	1.55e-07	0.00887379	0.0258352	0.73124	27.8289
genus.RikenellaceaeRC9gutgroup.id.11191	rs2998141	T	C	-0.136346	0.0293073	4.42e-06	-0.0340795	0.0263367	0.195668	21.644
genus.RikenellaceaeRC9gutgroup.id.11191	rs4270579	G	A	-0.118021	0.0271041	5.46e-06	-0.041491	0.0263082	0.11477	18.9605
genus.RikenellaceaeRC9gutgroup.id.11191	rs4717843	G	T	-0.119376	0.0260548	4.72e-06	-0.0252127	0.0262396	0.33662	20.9922
genus.RikenellaceaeRC9gutgroup.id.11191	rs7712231	A	G	0.156284	0.0350462	7.97e-06	-0.019098	0.0260617	0.463682	19.8859
genus.RikenellaceaeRC9gutgroup.id.11191	rs80309088	G	A	0.17405	0.0383423	4.56e-06	0.0210363	0.0257816	0.414534	20.6059
genus.RikenellaceaeRC9gutgroup.id.11191	rs9887954	G	A	-0.114849	0.0249013	4.81e-06	0.00928508	0.0264079	0.725137	21.2723
genus.Prevotella9.id.11183	rs111509883	T	C	0.171131	0.0347624	1.24e-06	-0.0191391	0.0260401	0.462349	24.2346
genus.Prevotella9.id.11183	rs11685699	C	T	-0.141357	0.0295665	2.03e-06	-0.024729	0.0252607	0.327605	22.858
genus.Prevotella9.id.11183	rs117271932	A	G	0.208089	0.0440393	2.82e-06	0.0292176	0.0255739	0.253256	22.3263
genus.Prevotella9.id.11183	rs12648235	T	C	0.0785902	0.0177676	7.39e-06	-0.013546	0.0266577	0.61135	19.5651
genus.Prevotella9.id.11183	rs1304512	G	A	0.0761593	0.0165885	5.29e-06	0.0243856	0.0262583	0.353053	21.0782
genus.Prevotella9.id.11183	rs2104588	T	C	0.105558	0.023773	8.13e-06	-0.000824301	0.0266979	0.975369	19.7159
genus.Prevotella9.id.11183	rs2495052	A	G	0.0838978	0.0188523	8.97e-06	0.0452278	0.0262158	0.084489	19.8049
genus.Prevotella9.id.11183	rs2683313	A	G	-0.0724576	0.0151603	1.69e-06	-0.000337256	0.0260493	0.98967	22.843
genus.Prevotella9.id.11183	rs4968431	G	T	0.0640113	0.0144162	8.58e-06	0.0064357	0.0262651	0.806434	19.7156
genus.Prevotella9.id.11183	rs7237249	C	T	-0.0823764	0.0182126	8.93e-06	-0.00797616	0.0259476	0.758543	20.4579
genus.Prevotella9.id.11183	rs72815774	T	C	-0.176186	0.0393068	8.78e-06	-0.00208742	0.0257037	0.935274	20.0913
genus.Prevotella9.id.11183	rs746764	T	C	-0.0915772	0.0193245	2.04e-06	-0.00876313	0.0257279	0.733398	22.4573
genus.Prevotella9.id.11183	rs7976209	T	C	-0.0870786	0.0197951	7.28e-06	0.0377588	0.0261191	0.148279	19.3513
genus.Prevotella9.id.11183	rs9428102	A	G	-0.0778844	0.0176068	4.62e-06	-0.00555761	0.0258234	0.829599	19.5677
genus.Prevotella9.id.11183	rs9613013	G	A	0.0917591	0.0202697	6.1e-06	0.010877	0.0268308	0.685188	20.493
genus.Prevotella7.id.11182	rs118038478	A	G	0.205676	0.0468917	7.85e-06	-0.0193741	0.025695	0.450848	19.2386
genus.Prevotella7.id.11182	rs12124567	A	G	-0.121281	0.0275017	9.49e-06	0.026753	0.0261772	0.306782	19.4477
genus.Prevotella7.id.11182	rs12195431	T	C	0.196528	0.0442322	8.73e-06	-0.0281294	0.0262522	0.283942	19.7411
genus.Prevotella7.id.11182	rs2240542	C	T	0.12085	0.0261776	4.84e-06	0.0271197	0.0264054	0.304397	21.3124
genus.Prevotella7.id.11182	rs2918132	C	T	-0.114648	0.0254916	6.42e-06	0.0259532	0.0260463	0.319044	20.2275
genus.Prevotella7.id.11182	rs430270	A	C	0.139155	0.0297055	2.87e-06	-0.000255969	0.026769	0.992371	21.9444
genus.Prevotella7.id.11182	rs57404562	C	A	0.155486	0.0316057	6.22e-07	0.00204767	0.0262794	0.937892	24.2022
genus.Prevotella7.id.11182	rs79263163	A	C	-0.143982	0.031501	7.51e-06	-0.0225236	0.0260582	0.387391	20.8914
genus.Prevotella7.id.11182	rs9426434	T	C	-0.123657	0.0278514	9.72e-06	0.0359508	0.0258934	0.16501	19.7126
genus.Prevotella7.id.11182	rs9608249	A	G	-0.158213	0.0336317	2.07e-06	0.00263063	0.0265428	0.921052	22.1304
genus.Prevotella7.id.11182	rs9959718	G	A	0.133012	0.0275361	1.9e-06	-0.0289273	0.0260442	0.266698	23.3333
genus.Phascolarctobacterium.id.2168	rs11929846	T	C	-0.0697199	0.0157969	8.88e-06	-0.00882289	0.0262566	0.736852	19.4791
genus.Phascolarctobacterium.id.2168	rs12618201	A	G	0.0641657	0.0138202	3.38e-06	-0.0290208	0.0260173	0.264661	21.5565
genus.Phascolarctobacterium.id.2168	rs1264476	T	G	0.0767335	0.0166041	4.3e-06	-0.0406738	0.0259674	0.117268	21.3569
genus.Phascolarctobacterium.id.2168	rs28525131	G	A	-0.118657	0.0269048	8.23e-06	-0.0398682	0.0265373	0.133009	19.4503
genus.Phascolarctobacterium.id.2168	rs56069061	G	A	-0.111306	0.0230694	1.87e-06	-0.0420452	0.0261477	0.107838	23.2789
genus.Phascolarctobacterium.id.2168	rs56157888	A	C	0.0954864	0.0193976	1.09e-06	-0.0102226	0.0256479	0.690208	24.2318
genus.Phascolarctobacterium.id.2168	rs74540770	G	A	-0.121014	0.0258621	3.6e-06	0.0182584	0.0261434	0.484931	21.8951
genus.Phascolarctobacterium.id.2168	rs74847270	A	G	-0.104889	0.0230998	5.73e-06	-0.039017	0.0259802	0.13315	20.6179
genus.Phascolarctobacterium.id.2168	rs75882962	T	C	0.0968661	0.0190575	3.19e-07	-0.0132499	0.0261628	0.612548	25.8352
genus.Phascolarctobacterium.id.2168	rs7982713	G	A	0.0726922	0.0163201	9.72e-06	0.000632751	0.0261528	0.980698	19.8395
genus.Peptococcus.id.2037	rs10031059	T	C	-0.121167	0.0225844	1.24e-07	-0.00135883	0.026095	0.958471	28.7838
genus.Peptococcus.id.2037	rs11001941	G	A	-0.195611	0.0392217	1.33e-06	0.0303337	0.0267445	0.256708	24.8734
genus.Peptococcus.id.2037	rs12069354	C	T	0.16763	0.03795	9.28e-06	-0.0412623	0.026421	0.118353	19.5109
genus.Peptococcus.id.2037	rs2054133	G	A	0.0895433	0.0188332	2.14e-06	-0.0160768	0.0261443	0.538605	22.6058
genus.Peptococcus.id.2037	rs36121075	A	G	-0.14067	0.030628	6.99e-06	0.00309104	0.0263359	0.906567	21.0944
genus.Peptococcus.id.2037	rs413827	G	A	0.110229	0.0237523	3.3e-06	0.0321246	0.0261819	0.219832	21.5369
genus.Peptococcus.id.2037	rs5770862	T	C	0.162018	0.0356813	3.22e-06	0.00484479	0.0267307	0.856176	20.6179
genus.Peptococcus.id.2037	rs62424012	G	A	0.137164	0.0292136	1.15e-06	-0.00300505	0.025749	0.907093	22.045
genus.Peptococcus.id.2037	rs7033353	T	G	0.090152	0.018995	2.22e-06	0.0202034	0.0263766	0.443701	22.5254
genus.Peptococcus.id.2037	rs72850165	T	C	-0.134304	0.0300423	5.74e-06	-0.0185816	0.0259744	0.474373	19.9853
genus.Peptococcus.id.2037	rs74592222	G	A	0.137957	0.0302965	8.55e-06	0.00757911	0.0257611	0.768599	20.7349
genus.Peptococcus.id.2037	rs77681628	C	T	0.200307	0.0387328	2.69e-07	-0.00620927	0.0261038	0.811983	26.7446
genus.Parasutterella.id.2892	rs10899911	A	G	-0.0717102	0.0148151	1.15e-06	-0.000386169	0.0262269	0.988252	23.4288
genus.Parasutterella.id.2892	rs11715853	G	A	-0.0662952	0.0146114	6.23e-06	-0.00904583	0.0261201	0.729105	20.5864
genus.Parasutterella.id.2892	rs2090816	A	C	0.0840967	0.0177315	2.9e-06	0.00545116	0.0262945	0.835767	22.494
genus.Parasutterella.id.2892	rs2387977	T	C	-0.0681778	0.0134756	5.38e-07	0.0428421	0.0262161	0.102219	25.5972
genus.Parasutterella.id.2892	rs35055552	T	C	0.109554	0.0235433	3.35e-06	0.00957402	0.0257986	0.710559	21.6533
genus.Parasutterella.id.2892	rs55877868	A	C	-0.104458	0.0228089	2.87e-06	-0.0268602	0.0256455	0.294931	20.9735
genus.Parasutterella.id.2892	rs62273907	A	G	0.229468	0.0502262	5.88e-06	-0.00429267	0.0258923	0.868322	20.873
genus.Parasutterella.id.2892	rs6809952	G	A	-0.0684957	0.0150892	8.13e-06	0.088592	0.026643	0.00088369	20.6062
genus.Parasutterella.id.2892	rs6828768	C	T	0.0636852	0.0132645	1.78e-06	-0.0476928	0.0261984	0.068691	23.0512
genus.Parasutterella.id.2892	rs7303158	C	T	0.0646859	0.0134256	1.33e-06	0.0183507	0.0260567	0.481271	23.2141
genus.Parasutterella.id.2892	rs7311004	T	C	-0.0617522	0.0136438	5.92e-06	-0.0340319	0.0260171	0.190853	20.4848
genus.Parasutterella.id.2892	rs7572229	G	A	0.066273	0.0132736	6.32e-07	-0.0251134	0.0262527	0.338766	24.9285
genus.Parasutterella.id.2892	rs78383039	T	C	-0.146315	0.0297119	1.57e-06	0.00205846	0.0261249	0.937197	24.2501
genus.Parasutterella.id.2892	rs8039785	T	G	0.0618345	0.0133	3.62e-06	0.00454726	0.0261566	0.861986	21.6151
genus.Parasutterella.id.2892	rs823424	G	A	-0.0713448	0.0156958	4.95e-06	0.051698	0.0262405	0.0488203	20.6613
genus.Paraprevotella.id.962	rs10842464	T	C	-0.0758215	0.0172568	6.6e-06	-0.0333713	0.0263605	0.205528	19.3048
genus.Paraprevotella.id.962	rs140997932	T	C	-0.162376	0.0354178	2.11e-06	-0.0203393	0.0258157	0.430775	21.0183
genus.Paraprevotella.id.962	rs145020347	A	G	-0.12465	0.0262323	4.03e-06	-0.0602848	0.0256443	0.0187327	22.5793
genus.Paraprevotella.id.962	rs17109926	A	G	-0.0988335	0.0216172	6.75e-06	0.0190931	0.0262137	0.466391	20.9031
genus.Paraprevotella.id.962	rs17785622	A	G	0.248065	0.0524304	1.93e-06	-0.00273595	0.0257641	0.91543	22.3855
genus.Paraprevotella.id.962	rs2081023	A	G	-0.122561	0.0236507	2.64e-07	-0.0102423	0.0264621	0.698715	26.8543
genus.Paraprevotella.id.962	rs3008582	T	C	0.10572	0.0227246	4.36e-06	0.0135548	0.0263817	0.607393	21.6433
genus.Paraprevotella.id.962	rs3801748	G	A	0.0779721	0.0171691	5.2e-06	0.0199904	0.0261408	0.444437	20.6244
genus.Paraprevotella.id.962	rs4756632	G	T	-0.138905	0.0289897	3.82e-06	0.0386245	0.0260039	0.137455	22.9589
genus.Paraprevotella.id.962	rs4767113	C	T	0.0882466	0.018382	2.14e-06	0.0239955	0.0260142	0.35632	23.0469
genus.Paraprevotella.id.962	rs7240324	T	G	-0.10229	0.0226948	5.96e-06	-0.00488213	0.0256887	0.84927	20.315
genus.Paraprevotella.id.962	rs9602779	A	C	-0.106692	0.0220264	6.93e-07	0.0455768	0.0261281	0.0810961	23.4627
genus.Paraprevotella.id.962	rs9900242	A	G	-0.0852967	0.0175212	1.14e-06	-0.00753591	0.0261043	0.772823	23.6994
genus.Parabacteroides.id.954	rs114567323	T	C	0.186478	0.0405199	5.65e-06	0.00947521	0.0254241	0.709382	21.1795
genus.Parabacteroides.id.954	rs115602804	G	A	0.10308	0.0222736	1.93e-06	-0.0135597	0.0258612	0.600054	21.4176
genus.Parabacteroides.id.954	rs4236095	G	A	0.0761961	0.0157042	1.93e-06	0.0170592	0.0257224	0.507201	23.5416
genus.Parabacteroides.id.954	rs60884758	C	T	-0.0702667	0.0142249	5.71e-07	-0.00754295	0.0259823	0.771578	24.4006
genus.Parabacteroides.id.954	rs6657302	T	C	-0.10452	0.0225521	9.76e-06	0.00800955	0.0268132	0.765156	21.4794
genus.Parabacteroides.id.954	rs7298818	C	T	0.0888832	0.0200902	8.54e-06	0.0168772	0.0261277	0.51831	19.5736
genus.Oxalobacter.id.2978	rs10464997	G	A	0.137691	0.0294804	3.3e-06	0.00718135	0.0268454	0.789078	21.8145
genus.Oxalobacter.id.2978	rs11108500	A	G	-0.199099	0.0427327	3.74e-06	0.0142859	0.0257585	0.579162	21.7079
genus.Oxalobacter.id.2978	rs111966731	T	C	0.213114	0.047162	7.3e-06	0.0286711	0.0261331	0.27259	20.4193
genus.Oxalobacter.id.2978	rs12002250	A	C	0.217122	0.0466317	1.42e-06	0.03784	0.0259725	0.145138	21.6793
genus.Oxalobacter.id.2978	rs1569853	T	C	-0.138078	0.0296981	3.65e-06	-0.00443421	0.0256645	0.862828	21.6166
genus.Oxalobacter.id.2978	rs36057338	G	T	0.207847	0.0421439	8.8e-07	-0.0375694	0.0265047	0.156347	24.323
genus.Oxalobacter.id.2978	rs3862635	C	T	-0.172142	0.0394026	9.19e-06	-0.0290887	0.0262097	0.267067	19.0864
genus.Oxalobacter.id.2978	rs4428215	G	A	0.130293	0.0242237	7.51e-08	0.0253063	0.0263968	0.337715	28.9307
genus.Oxalobacter.id.2978	rs6000536	C	T	-0.130992	0.0253804	2.06e-07	0.0406979	0.0267081	0.127559	26.6374
genus.Oxalobacter.id.2978	rs6993398	G	A	0.127217	0.0278855	7.13e-06	-0.00388328	0.027207	0.886503	20.813
genus.Oxalobacter.id.2978	rs736744	C	T	0.117882	0.0211262	2.57e-08	-0.00540637	0.02633	0.837313	31.1352
genus.Oscillospira.id.2064	rs12206468	G	A	-0.133016	0.0269733	1.04e-06	0.0162385	0.0259183	0.53097	24.3185
genus.Oscillospira.id.2064	rs12925026	T	C	0.13559	0.030678	9.31e-06	0.0132692	0.0258701	0.608009	19.5345
genus.Oscillospira.id.2064	rs1954532	T	C	-0.0826246	0.0175252	2.27e-06	-0.0212263	0.0257964	0.410601	22.2277
genus.Oscillospira.id.2064	rs28889936	A	C	0.114051	0.0252838	3.37e-06	-0.0314955	0.0293885	0.283857	20.3475
genus.Oscillospira.id.2064	rs62422654	C	T	0.0898456	0.0198088	6.47e-06	-0.0259615	0.0258665	0.315537	20.572
genus.Oscillospira.id.2064	rs72866977	A	C	-0.130569	0.0281674	5.63e-06	0.0207233	0.0258286	0.422357	21.4875
genus.Oscillospira.id.2064	rs751183	T	C	-0.0774322	0.0172216	6.85e-06	-0.0160041	0.0263259	0.543238	20.2162
genus.Oscillospira.id.2064	rs8076323	A	G	0.0715392	0.0156539	5.61e-06	-0.0020743	0.0266537	0.937968	20.8855
genus.Oscillibacter.id.2063	rs11627628	T	C	0.143961	0.0290223	1.01e-06	-0.00410122	0.0263194	0.876171	24.605
genus.Oscillibacter.id.2063	rs11990279	T	C	-0.0824934	0.0180457	4.94e-06	0.0322553	0.0257379	0.210126	20.8972
genus.Oscillibacter.id.2063	rs12649930	T	G	0.121589	0.0259612	4.09e-06	0.00873048	0.0258691	0.73575	21.935
genus.Oscillibacter.id.2063	rs133832	A	C	-0.0795527	0.0162411	1.15e-06	0.0141377	0.0258529	0.58448	23.9928
genus.Oscillibacter.id.2063	rs16866406	A	G	0.0988765	0.0208795	3.08e-06	-0.0277806	0.0265045	0.294571	22.4256
genus.Oscillibacter.id.2063	rs16934185	A	G	-0.129568	0.028157	4.38e-06	0.00523298	0.0260626	0.840866	21.1748
genus.Oscillibacter.id.2063	rs234108	A	G	0.0749553	0.0152632	9.16e-07	-0.057846	0.0261933	0.0272145	24.1164
genus.Oscillibacter.id.2063	rs36095275	C	T	-0.0752368	0.0156861	1.4e-06	0.0373166	0.0259701	0.150744	23.0054
genus.Oscillibacter.id.2063	rs4506202	A	G	-0.0711323	0.0152261	3.21e-06	0.0148599	0.0263078	0.572176	21.8251
genus.Oscillibacter.id.2063	rs61883564	A	G	-0.101351	0.0221016	3.39e-06	-0.0126844	0.026063	0.626484	21.0287
genus.Oscillibacter.id.2063	rs62206502	C	A	-0.0681423	0.0151349	6.6e-06	-0.00300964	0.0261081	0.908226	20.271
genus.Oscillibacter.id.2063	rs75453768	G	T	0.12212	0.0268629	5.35e-06	-0.0197916	0.0255702	0.438925	20.6665
genus.Oscillibacter.id.2063	rs761240	T	G	-0.17664	0.0388812	2.04e-06	-0.0196565	0.0258343	0.446735	20.6394
genus.Oscillibacter.id.2063	rs9393920	A	G	-0.0744662	0.0151081	9.92e-07	-0.0188386	0.0263748	0.475062	24.294
genus.Olsenella.id.822	rs1035588	A	G	-0.108148	0.0236848	4.86e-06	0.00920047	0.0259946	0.723386	20.8497
genus.Olsenella.id.822	rs17148768	G	A	0.140434	0.0295602	2.2e-06	-0.0081155	0.0262326	0.757042	22.57
genus.Olsenella.id.822	rs2759329	G	A	-0.111131	0.0237218	3.43e-06	-0.0591453	0.0260156	0.0229985	21.9471
genus.Olsenella.id.822	rs35225860	A	G	-0.223604	0.0482391	3.87e-06	0.0145837	0.0258854	0.573165	21.4862
genus.Olsenella.id.822	rs6046522	C	T	0.122938	0.0269928	4.48e-06	0.00347701	0.0268555	0.896985	20.7434
genus.Olsenella.id.822	rs61090148	A	G	-0.104783	0.0231343	6.44e-06	0.0200217	0.0260153	0.44153	20.5148
genus.Olsenella.id.822	rs62112538	C	T	-0.19943	0.0407033	1.19e-06	-0.0190335	0.0255642	0.456552	24.0062
genus.Olsenella.id.822	rs72691585	C	A	-0.249079	0.0520814	2.95e-06	-0.00462023	0.026544	0.861819	22.8722
genus.Olsenella.id.822	rs7540303	C	T	0.108044	0.023638	5.32e-06	-0.0206211	0.0259217	0.426314	20.892
genus.Olsenella.id.822	rs8066522	G	A	-0.106529	0.0240379	9.7e-06	-0.0112124	0.0261546	0.668144	19.64
genus.Olsenella.id.822	rs9460691	C	A	0.119966	0.0268645	7.28e-06	0.0370901	0.0260606	0.154671	19.9415
genus.Odoribacter.id.952	rs10093869	A	G	-0.0577795	0.0125389	3.67e-06	-0.0053183	0.0260877	0.838461	21.2337
genus.Odoribacter.id.952	rs10423795	C	T	0.0550695	0.0121164	6.58e-06	-0.00266799	0.0261448	0.91872	20.6573
genus.Odoribacter.id.952	rs28417404	A	G	-0.0726896	0.0161372	3.68e-06	0.0124644	0.0263697	0.636444	20.2903
genus.Odoribacter.id.952	rs4793970	A	G	-0.0576329	0.0129154	6.03e-06	-0.0279048	0.0261364	0.285674	19.9125
genus.Odoribacter.id.952	rs6856150	G	A	0.0881922	0.0194146	6.06e-06	-0.0271878	0.0258729	0.293339	20.6349
genus.Odoribacter.id.952	rs74553962	T	G	0.121449	0.0264106	9.49e-06	-0.000277517	0.0261436	0.991531	21.1461
genus.Odoribacter.id.952	rs77779484	G	A	-0.133489	0.0268526	6.56e-07	0.00206953	0.0262626	0.937191	24.7127
genus.Methanobrevibacter.id.123	rs10202904	T	G	-0.112811	0.0239106	3.09e-06	-0.024242	0.0262886	0.356451	22.2598
genus.Methanobrevibacter.id.123	rs1334944	T	C	0.115197	0.0255492	7.61e-06	-0.0302081	0.0261293	0.24764	20.3293
genus.Methanobrevibacter.id.123	rs4802933	A	G	-0.135628	0.0308139	9.74e-06	0.00136017	0.0266367	0.959275	19.3735
genus.Methanobrevibacter.id.123	rs6776814	T	C	-0.188956	0.0419905	8.05e-06	0.00470128	0.0263546	0.85842	20.2498
genus.Methanobrevibacter.id.123	rs76029318	T	C	0.222849	0.0454319	1.08e-06	0.0173739	0.0264631	0.511482	24.0602
genus.Methanobrevibacter.id.123	rs894996	C	A	0.214213	0.0456045	3.82e-06	-0.0237846	0.0266499	0.372135	22.0635
genus.Marvinbryantia.id.2005	rs11620597	T	C	0.119479	0.0271688	7.8e-06	-0.01756	0.0259543	0.498678	19.3395
genus.Marvinbryantia.id.2005	rs1187983	C	T	-0.0935456	0.0193174	2.02e-06	0.0499961	0.0265074	0.0592789	23.4502
genus.Marvinbryantia.id.2005	rs146541147	G	A	0.118845	0.0268423	6.86e-06	-0.0498851	0.0261245	0.0561953	19.6031
genus.Marvinbryantia.id.2005	rs2724813	A	G	-0.0840769	0.0167551	6.28e-07	0.0118875	0.0261433	0.649322	25.1803
genus.Marvinbryantia.id.2005	rs2842896	C	T	-0.0649396	0.0131146	7.25e-07	0.0150937	0.0261709	0.564118	24.5192
genus.Marvinbryantia.id.2005	rs2863363	A	G	0.0634861	0.0136323	3.11e-06	-0.0108776	0.0261439	0.677361	21.688
genus.Marvinbryantia.id.2005	rs3125832	A	C	0.0679323	0.015012	5.03e-06	-0.0245512	0.0267487	0.358699	20.4774
genus.Marvinbryantia.id.2005	rs61884471	G	A	0.124426	0.0248431	1.01e-06	-0.0204725	0.0254425	0.421017	25.0849
genus.Marvinbryantia.id.2005	rs72948274	A	C	-0.126354	0.0272212	3.26e-06	-0.00546032	0.0261009	0.834292	21.5459
genus.Marvinbryantia.id.2005	rs8006832	G	T	-0.0952415	0.0216699	6.58e-06	-0.00134657	0.0271368	0.960424	19.317
genus.Lactococcus.id.1851	rs10417872	T	G	0.118306	0.024522	1.29e-06	-0.0281151	0.0264957	0.288636	23.2756
genus.Lactococcus.id.1851	rs123059	T	C	-0.13671	0.0274694	1.27e-06	0.0042103	0.0263303	0.872957	24.7686
genus.Lactococcus.id.1851	rs12621813	G	A	0.108423	0.0239978	6.61e-06	0.0114551	0.026174	0.661637	20.4125
genus.Lactococcus.id.1851	rs17168302	G	A	0.191857	0.0424761	6.29e-06	0.0116265	0.0262684	0.658052	20.4016
genus.Lactococcus.id.1851	rs2293361	C	T	-0.199221	0.0430969	1.4e-06	-0.00389534	0.0265731	0.883456	21.3687
genus.Lactococcus.id.1851	rs4766997	C	T	0.114599	0.023839	2.06e-06	0.00207131	0.0263587	0.937366	23.1093
genus.Lactococcus.id.1851	rs55910161	C	T	0.146426	0.0307367	2.36e-06	0.00353273	0.025695	0.890646	22.6946
genus.Lactococcus.id.1851	rs6674304	C	T	0.200758	0.0442121	6.18e-06	0.0186051	0.0308264	0.546148	20.6187
genus.Lactococcus.id.1851	rs7992246	T	C	0.104232	0.0230786	4.45e-06	0.0098889	0.0261257	0.70505	20.3977
genus.Lactobacillus.id.1837	rs11674854	C	T	-0.0852686	0.0176504	1.59e-06	0.00286719	0.0261898	0.912824	23.3384
genus.Lactobacillus.id.1837	rs12693845	C	T	-0.0805447	0.0177429	8.96e-06	0.0200139	0.026142	0.443925	20.6075
genus.Lactobacillus.id.1837	rs1530559	G	A	0.0804001	0.0178207	4.93e-06	-0.0413124	0.0265778	0.120091	20.3545
genus.Lactobacillus.id.1837	rs16861661	G	A	-0.183147	0.038148	1.28e-06	0.00112964	0.026408	0.96588	23.0492
genus.Lactobacillus.id.1837	rs62314653	C	A	0.187692	0.0394585	2.24e-06	-0.0172252	0.0258796	0.505673	22.6262
genus.Lactobacillus.id.1837	rs7399658	G	A	-0.107134	0.0221883	3.12e-06	0.0338785	0.0259278	0.191333	23.3134
genus.Lactobacillus.id.1837	rs75127669	C	A	0.139784	0.0310414	6.83e-06	0.0252019	0.0262111	0.336302	20.2783
genus.Lactobacillus.id.1837	rs768253	T	G	-0.079195	0.0171791	4.25e-06	0.000556025	0.0261406	0.98303	21.2518
genus.Lactobacillus.id.1837	rs77478751	A	G	-0.219886	0.0475759	7.33e-06	0.0232735	0.025781	0.366665	21.3609
genus.Lactobacillus.id.1837	rs921925	A	C	0.0985077	0.0203229	9.72e-07	0.0221333	0.0264793	0.403227	23.4947
genus.LachnospiraceaeUCG010.id.11330	rs10414815	T	C	0.10453	0.0230253	4.24e-06	0.0304167	0.0257355	0.237247	20.6096
genus.LachnospiraceaeUCG010.id.11330	rs11192447	A	G	0.126592	0.024345	4.69e-07	-0.0189178	0.026209	0.470414	27.0392
genus.LachnospiraceaeUCG010.id.11330	rs12346653	C	T	0.0657686	0.0139569	2.7e-06	-0.00346148	0.0267965	0.897218	22.2053
genus.LachnospiraceaeUCG010.id.11330	rs17730011	G	A	-0.0702357	0.015706	7.85e-06	-0.0127427	0.0261718	0.62634	19.9979
genus.LachnospiraceaeUCG010.id.11330	rs2833528	C	T	-0.0562148	0.0127763	9.92e-06	0.0177082	0.0259092	0.494311	19.3594
genus.LachnospiraceaeUCG010.id.11330	rs336138	G	T	0.0779543	0.0171865	7.48e-06	0.0718765	0.0260512	0.00579696	20.5733
genus.LachnospiraceaeUCG010.id.11330	rs4576377	A	C	-0.0572001	0.0127043	7.63e-06	0.0219575	0.0259875	0.398153	20.2718
genus.LachnospiraceaeUCG010.id.11330	rs72894957	G	A	0.222263	0.0486425	5.68e-06	0.0107099	0.0261599	0.682244	20.8786
genus.LachnospiraceaeUCG010.id.11330	rs74315802	G	T	0.0867262	0.0183477	3.19e-06	-0.00418071	0.026102	0.872748	22.3428
genus.LachnospiraceaeUCG010.id.11330	rs9981767	A	C	0.0655062	0.0131994	9.96e-07	-0.0279124	0.0261357	0.285529	24.6295
genus.LachnospiraceaeUCG008.id.11328	rs10741777	T	C	-0.0973842	0.0194791	7.69e-07	0.0399587	0.0265233	0.131926	24.9941
genus.LachnospiraceaeUCG008.id.11328	rs10793103	C	T	0.0974344	0.0181279	9.35e-08	0.0155842	0.0263669	0.554485	28.8887
genus.LachnospiraceaeUCG008.id.11328	rs10801803	G	A	-0.117029	0.0243085	1.4e-06	-0.0458889	0.0262538	0.0804822	23.1778
genus.LachnospiraceaeUCG008.id.11328	rs13024781	T	C	-0.0798769	0.0168846	2.29e-06	0.0532248	0.0259044	0.0399117	22.3801
genus.LachnospiraceaeUCG008.id.11328	rs57091572	A	G	-0.110443	0.0235801	2.86e-06	0.0164358	0.0259808	0.526987	21.9372
genus.LachnospiraceaeUCG008.id.11328	rs57254474	G	A	0.0886511	0.0199045	6.92e-06	-0.0187017	0.0262873	0.476815	19.8365
genus.LachnospiraceaeUCG008.id.11328	rs61944774	A	G	0.179838	0.0393797	6.34e-06	0.0481615	0.0260419	0.0644021	20.8554
genus.LachnospiraceaeUCG008.id.11328	rs62277846	C	T	0.102292	0.0212319	1.59e-06	0.0168934	0.0260222	0.516214	23.2118
genus.LachnospiraceaeUCG008.id.11328	rs67078837	T	C	-0.0845848	0.0170693	7.68e-07	-0.0304689	0.0261494	0.243944	24.5559
genus.LachnospiraceaeUCG008.id.11328	rs75356640	G	A	0.136523	0.0303128	9.83e-06	-0.0243992	0.025787	0.344057	20.2844
genus.LachnospiraceaeUCG008.id.11328	rs955844	A	C	0.112064	0.0228369	1.81e-06	-0.027406	0.0261079	0.293846	24.0801
genus.LachnospiraceaeUCG004.id.11324	rs11128180	A	G	0.0648288	0.0140126	4.52e-06	0.000563848	0.0260904	0.982758	21.4041
genus.LachnospiraceaeUCG004.id.11324	rs12072562	T	C	0.133104	0.0303566	7.07e-06	0.0122341	0.0268713	0.648903	19.2254
genus.LachnospiraceaeUCG004.id.11324	rs12673420	G	A	0.0554351	0.0118375	2.98e-06	-0.00162065	0.0260727	0.950436	21.9305
genus.LachnospiraceaeUCG004.id.11324	rs12747809	G	A	-0.062197	0.0125685	8.65e-07	-0.00736971	0.0261623	0.77818	24.4892
genus.LachnospiraceaeUCG004.id.11324	rs12894272	A	G	0.0579792	0.0125229	4.34e-06	-0.0117468	0.0262268	0.654229	21.4356
genus.LachnospiraceaeUCG004.id.11324	rs233486	A	G	-0.0799088	0.017766	6.28e-06	0.0108073	0.0261789	0.679736	20.2307
genus.LachnospiraceaeUCG004.id.11324	rs2444793	C	T	-0.0542433	0.0118188	4.77e-06	0.00144423	0.0261789	0.956005	21.0644
genus.LachnospiraceaeUCG004.id.11324	rs2726805	A	G	0.0548397	0.0120844	6.3e-06	0.0268309	0.0260214	0.302489	20.5938
genus.LachnospiraceaeUCG004.id.11324	rs2882478	G	A	-0.0577091	0.0118338	1.21e-06	0.0183983	0.0260467	0.479965	23.7814
genus.LachnospiraceaeUCG004.id.11324	rs35182105	A	G	-0.109724	0.024221	4.87e-06	-0.000634461	0.0259361	0.980484	20.5221
genus.LachnospiraceaeUCG004.id.11324	rs6656451	C	T	-0.05436	0.011947	5.57e-06	0.0236119	0.0264237	0.371544	20.7034
genus.LachnospiraceaeUCG004.id.11324	rs7629954	A	G	0.108441	0.023825	5.77e-06	0.0430219	0.0257777	0.0951262	20.7167
genus.LachnospiraceaeUCG001.id.11321	rs12131224	C	T	0.117095	0.02591	7.4e-06	-0.00220215	0.0257079	0.931736	20.4243
genus.LachnospiraceaeUCG001.id.11321	rs2050911	G	A	0.0751466	0.0153934	1.11e-06	-0.0500332	0.025972	0.0540505	23.8313
genus.LachnospiraceaeUCG001.id.11321	rs2371284	T	C	-0.0761893	0.0170127	7.56e-06	-0.0275253	0.026149	0.29251	20.0559
genus.LachnospiraceaeUCG001.id.11321	rs437876	T	C	0.0784637	0.0144768	7.17e-08	-0.00483079	0.0266516	0.856166	29.3761
genus.LachnospiraceaeUCG001.id.11321	rs4981345	T	C	-0.0681973	0.0149831	6.09e-06	0.0168848	0.0260223	0.516428	20.7171
genus.LachnospiraceaeUCG001.id.11321	rs573933	T	C	-0.107898	0.0232346	3.11e-06	-0.00204198	0.027597	0.941016	21.5655
genus.LachnospiraceaeUCG001.id.11321	rs62496417	T	G	-0.0748504	0.0165681	5.88e-06	0.0156369	0.0262005	0.55063	20.4101
genus.LachnospiraceaeUCG001.id.11321	rs7341608	T	C	-0.0784757	0.0177648	9.48e-06	0.00380816	0.0261847	0.884368	19.5142
genus.LachnospiraceaeUCG001.id.11321	rs74034332	G	A	0.168045	0.0382637	3.33e-06	0.00738779	0.0283629	0.794498	19.2877
genus.LachnospiraceaeUCG001.id.11321	rs78848836	A	G	-0.118868	0.0259753	3.38e-06	-0.00824633	0.0258334	0.749566	20.9415
genus.LachnospiraceaeUCG001.id.11321	rs8104225	A	G	0.0892098	0.0197665	8.04e-06	-0.0523447	0.0263775	0.0472063	20.3688
genus.LachnospiraceaeUCG001.id.11321	rs9403580	C	T	0.107801	0.0229777	3.47e-06	0.0414125	0.0263028	0.115383	22.0104
genus.LachnospiraceaeUCG001.id.11321	rs985416	C	T	0.0970258	0.0181807	1.46e-07	0.0386814	0.0265232	0.14473	28.4809
genus.LachnospiraceaeNK4A136group.id.11319	rs10952110	G	T	0.0487709	0.0109614	9.08e-06	0.0250861	0.0261401	0.337217	19.7964
genus.LachnospiraceaeNK4A136group.id.11319	rs11263806	A	G	-0.0524615	0.0116758	5.07e-06	-0.0117313	0.0260309	0.652229	20.1887
genus.LachnospiraceaeNK4A136group.id.11319	rs12611395	A	G	-0.0902532	0.0199652	5.83e-06	-0.00290481	0.0260156	0.911096	20.4351
genus.LachnospiraceaeNK4A136group.id.11319	rs160061	A	G	0.0513831	0.0108094	2.12e-06	0.0251718	0.0260452	0.333811	22.5963
genus.LachnospiraceaeNK4A136group.id.11319	rs28540839	A	C	0.0508285	0.0110591	9.34e-06	0.0053642	0.0260767	0.837018	21.1239
genus.LachnospiraceaeNK4A136group.id.11319	rs2880566	T	C	0.0599578	0.0134693	5.61e-06	0.00797648	0.026001	0.759014	19.8155
genus.LachnospiraceaeNK4A136group.id.11319	rs4955932	T	C	-0.0492283	0.0109388	7.05e-06	-0.0227177	0.0263452	0.388517	20.2531
genus.LachnospiraceaeNK4A136group.id.11319	rs59805249	T	C	0.0936162	0.0207982	9.45e-06	0.0458823	0.0282001	0.103731	20.2605
genus.LachnospiraceaeNK4A136group.id.11319	rs68104925	T	C	-0.0549104	0.0115385	2.37e-06	-0.00603558	0.0258758	0.815566	22.647
genus.LachnospiraceaeNK4A136group.id.11319	rs7073658	T	G	-0.0499621	0.0109693	5.27e-06	-0.0093667	0.0260673	0.71935	20.7456
genus.LachnospiraceaeNK4A136group.id.11319	rs73044693	A	G	-0.10758	0.0229884	3.57e-06	-0.033584	0.0258058	0.193117	21.9
genus.LachnospiraceaeNK4A136group.id.11319	rs7616165	G	T	-0.230542	0.0483465	2.77e-06	-0.00541171	0.0266571	0.839126	22.739
genus.LachnospiraceaeNK4A136group.id.11319	rs76193507	A	G	-0.22973	0.0499776	2.93e-06	-0.0245466	0.0263924	0.352338	21.1293
genus.LachnospiraceaeNK4A136group.id.11319	rs7832116	A	G	-0.0714756	0.0151703	3.57e-06	-0.0111039	0.0265491	0.675772	22.1987
genus.LachnospiraceaeNK4A136group.id.11319	rs954878	A	G	-0.0520656	0.0109082	1.78e-06	0.0290185	0.0262339	0.268664	22.7821
genus.LachnospiraceaeND3007group.id.11317	rs2861203	G	A	0.0572304	0.0127279	7.37e-06	-0.0370075	0.0264178	0.161258	20.2181
genus.LachnospiraceaeND3007group.id.11317	rs72776675	T	C	-0.0647067	0.014797	8.72e-06	-0.00707377	0.0258182	0.784097	19.1228
genus.LachnospiraceaeND3007group.id.11317	rs9932954	A	G	-0.0561864	0.0115984	1.25e-06	-0.019435	0.0262064	0.458321	23.4674
genus.LachnospiraceaeNC2004group.id.11316	rs117467633	T	C	-0.169687	0.0383169	9.13e-06	0.0272646	0.0258638	0.29181	19.6119
genus.LachnospiraceaeNC2004group.id.11316	rs12127733	G	A	0.115182	0.0246006	3.11e-06	0.0171866	0.0258294	0.505801	21.9217
genus.LachnospiraceaeNC2004group.id.11316	rs12208226	C	A	-0.154739	0.0340372	9.75e-06	0.0219359	0.0262696	0.403701	20.6677
genus.LachnospiraceaeNC2004group.id.11316	rs12863463	G	A	-0.156365	0.0345372	6.04e-06	-0.00739661	0.0258321	0.774622	20.4977
genus.LachnospiraceaeNC2004group.id.11316	rs17067076	G	A	-0.154631	0.0352194	5.61e-06	0.00292911	0.0278909	0.91636	19.2767
genus.LachnospiraceaeNC2004group.id.11316	rs1928659	T	C	0.102522	0.0226445	6.17e-06	0.0698224	0.0259896	0.00721938	20.4978
genus.LachnospiraceaeNC2004group.id.11316	rs1929743	T	C	0.0837206	0.0190318	9.06e-06	-0.0432178	0.0263533	0.101018	19.351
genus.LachnospiraceaeNC2004group.id.11316	rs3756315	A	G	-0.0883469	0.0188397	3.33e-06	-0.0132822	0.0259805	0.609186	21.9905
genus.LachnospiraceaeNC2004group.id.11316	rs6116753	G	A	0.0994748	0.0209139	2.92e-06	0.0461206	0.0261423	0.0776962	22.6233
genus.LachnospiraceaeFCS020group.id.11314	rs10093861	G	A	-0.0568869	0.0121152	3.06e-06	-0.0117778	0.0261704	0.65268	22.0477
genus.LachnospiraceaeFCS020group.id.11314	rs1254846	G	A	0.105963	0.0232501	5.6e-06	-0.0482848	0.0257094	0.0603671	20.7709
genus.LachnospiraceaeFCS020group.id.11314	rs1363769	T	C	-0.200628	0.0449372	1.58e-06	0.0312738	0.0279187	0.262639	19.933
genus.LachnospiraceaeFCS020group.id.11314	rs2322265	C	T	-0.0666305	0.0141577	5.21e-06	0.03202	0.026016	0.218404	22.1495
genus.LachnospiraceaeFCS020group.id.11314	rs2862811	T	C	0.0564927	0.0121736	3.92e-06	-0.0249819	0.0260839	0.338189	21.5351
genus.LachnospiraceaeFCS020group.id.11314	rs35035870	T	C	-0.190615	0.0414403	2.62e-06	0.0312585	0.0256177	0.222392	21.1578
genus.LachnospiraceaeFCS020group.id.11314	rs3999074	G	T	-0.0550587	0.0121847	6.55e-06	0.0180436	0.0260885	0.48917	20.4185
genus.LachnospiraceaeFCS020group.id.11314	rs4452603	T	G	0.0604208	0.0135965	8.98e-06	-0.00505809	0.0261123	0.846407	19.748
genus.LachnospiraceaeFCS020group.id.11314	rs7249113	G	A	0.0679483	0.0133496	3.72e-07	-0.00199538	0.0266446	0.940303	25.9073
genus.LachnospiraceaeFCS020group.id.11314	rs72793667	A	G	-0.116881	0.0246589	1.63e-06	-0.0223123	0.0257215	0.385691	22.4667
genus.LachnospiraceaeFCS020group.id.11314	rs9308097	A	G	0.055381	0.0123659	7.47e-06	0.0059802	0.0261065	0.818815	20.0571
genus.LachnospiraceaeFCS020group.id.11314	rs9788306	C	T	-0.062804	0.0130744	1.39e-06	-0.0317098	0.0259735	0.222142	23.0743
genus.Lachnospira.id.2004	rs13157098	A	G	-0.0768058	0.0155312	5.99e-07	-0.0290414	0.0257206	0.258851	24.4556
genus.Lachnospira.id.2004	rs159484	G	A	0.0794668	0.0176999	6.68e-06	-0.0322667	0.0271477	0.234612	20.1573
genus.Lachnospira.id.2004	rs2520509	A	G	0.0519063	0.011578	7.42e-06	0.0138976	0.0264098	0.598729	20.099
genus.Lachnospira.id.2004	rs4686798	T	C	0.0531826	0.0113747	2.74e-06	-0.00447641	0.026077	0.863704	21.8603
genus.Lachnospira.id.2004	rs4923324	G	A	-0.0617321	0.0133387	2.44e-06	0.0159713	0.0258693	0.536982	21.4189
genus.Lachnospira.id.2004	rs56791201	T	C	0.051823	0.0110697	2.93e-06	-0.041262	0.0262129	0.115462	21.9167
genus.Lachnoclostridium.id.11308	rs1031599	G	T	-0.078627	0.0175644	6.31e-06	-0.0150655	0.0282853	0.594292	20.039
genus.Lachnoclostridium.id.11308	rs12566975	T	C	-0.0468097	0.0105787	9.57e-06	-0.0234937	0.0261235	0.368477	19.5798
genus.Lachnoclostridium.id.11308	rs1528479	G	A	-0.0497798	0.0111919	9.64e-06	0.0137066	0.0261058	0.599556	19.7832
genus.Lachnoclostridium.id.11308	rs1997204	T	C	-0.108075	0.0242022	5.97e-06	-0.0599678	0.0265973	0.0241546	19.9406
genus.Lachnoclostridium.id.11308	rs2385421	A	G	0.0746186	0.0180734	7.14e-06	0.0211792	0.0275365	0.441815	17.0457
genus.Lachnoclostridium.id.11308	rs3821998	C	A	-0.0864066	0.0192519	6.72e-06	0.0086511	0.0261434	0.740713	20.1439
genus.Lachnoclostridium.id.11308	rs4738679	G	A	-0.0520267	0.011404	4.42e-06	-0.0156745	0.0260575	0.547482	20.813
genus.Lachnoclostridium.id.11308	rs6112314	A	C	-0.0561715	0.0108174	2.43e-07	-0.00890985	0.0264041	0.735783	26.964
genus.Lachnoclostridium.id.11308	rs615997	T	C	0.0511752	0.0106491	2.03e-06	0.0141621	0.026148	0.588085	23.0939
genus.Lachnoclostridium.id.11308	rs62285313	A	G	0.0864203	0.0181565	1.58e-06	0.0162595	0.0255084	0.523854	22.6551
genus.Lachnoclostridium.id.11308	rs72829893	G	T	0.117472	0.0268103	5.58e-06	0.0111133	0.0257309	0.66581	19.1985
genus.Lachnoclostridium.id.11308	rs78068103	A	G	0.0886199	0.0194248	3.67e-06	-0.0423938	0.0273399	0.120993	20.8137
genus.Lachnoclostridium.id.11308	rs789029	C	T	-0.0641289	0.0137974	3.75e-06	-0.0227599	0.0263896	0.388436	21.6029
genus.Intestinimonas.id.2062	rs10262702	T	C	0.0918017	0.0194885	2.06e-06	0.0222632	0.0265368	0.401495	22.1894
genus.Intestinimonas.id.2062	rs11258178	A	G	0.0660742	0.0134139	6.98e-07	0.00789788	0.0260592	0.761833	24.2636
genus.Intestinimonas.id.2062	rs12226153	A	G	-0.151142	0.0306922	5.12e-07	4.38e-05	0.0258097	0.998646	24.2502
genus.Intestinimonas.id.2062	rs17067892	C	T	0.107194	0.0250013	6.38e-06	-0.00703146	0.026299	0.789187	18.3828
genus.Intestinimonas.id.2062	rs1859797	G	A	0.060368	0.0131793	4.12e-06	-0.0375929	0.0261348	0.150314	20.9812
genus.Intestinimonas.id.2062	rs2276760	A	G	-0.0685233	0.0152546	7.84e-06	0.00721451	0.0264979	0.785416	20.178
genus.Intestinimonas.id.2062	rs2731794	C	T	0.120632	0.0257529	1.92e-06	0.0132463	0.027001	0.62372	21.9418
genus.Intestinimonas.id.2062	rs2930225	G	T	0.0729524	0.0152948	1.35e-06	0.0360178	0.0261269	0.168027	22.7504
genus.Intestinimonas.id.2062	rs4113676	A	C	-0.218507	0.0490152	7.42e-06	0.0148907	0.0259088	0.565471	19.8733
genus.Intestinimonas.id.2062	rs4784055	T	C	-0.175324	0.038599	8.72e-07	-0.025994	0.0276229	0.346689	20.6315
genus.Intestinimonas.id.2062	rs62240188	G	A	0.130074	0.0267179	2.2e-06	-0.0180385	0.0254962	0.479259	23.7014
genus.Intestinimonas.id.2062	rs62427239	C	A	0.162658	0.0367647	9.41e-06	-0.0478002	0.0256335	0.0622157	19.5744
genus.Intestinimonas.id.2062	rs6934519	C	T	0.0692373	0.0151154	8.57e-06	0.0553209	0.0262253	0.034906	20.9818
genus.Intestinimonas.id.2062	rs716604	A	G	0.0818068	0.0165992	8.57e-07	0.0146835	0.026552	0.580256	24.2886
genus.Intestinimonas.id.2062	rs7170984	T	C	-0.0658116	0.0140767	2.98e-06	0.0294606	0.0261906	0.260651	21.8575
genus.Intestinimonas.id.2062	rs72982915	C	T	0.183158	0.0402743	4.91e-06	-0.0261027	0.0258084	0.311824	20.6822
genus.Intestinimonas.id.2062	rs9823439	T	C	-0.0581947	0.0131455	9.86e-06	-0.00880927	0.0261182	0.735902	19.5982
genus.Intestinibacter.id.11345	rs10805326	G	A	0.0775151	0.0139665	3.55e-08	-0.0361136	0.0260957	0.166391	30.8034
genus.Intestinibacter.id.11345	rs11109097	C	T	0.0624272	0.0138539	5.49e-06	0.035688	0.026782	0.182684	20.305
genus.Intestinibacter.id.11345	rs118030283	G	A	-0.151829	0.0324471	2.67e-06	-0.00108995	0.0255066	0.965915	21.8956
genus.Intestinibacter.id.11345	rs16938435	T	C	-0.112189	0.0235439	1.8e-06	-0.0335589	0.0263855	0.203418	22.706
genus.Intestinibacter.id.11345	rs2098844	C	T	-0.0575295	0.0128416	6.79e-06	-0.0285421	0.0261692	0.275417	20.0699
genus.Intestinibacter.id.11345	rs2702387	A	G	0.0608559	0.0132145	4.26e-06	-0.0361944	0.025946	0.16302	21.2081
genus.Intestinibacter.id.11345	rs4327025	G	A	-0.0810346	0.0154397	1.64e-07	-0.000667924	0.0263002	0.979739	27.5464
genus.Intestinibacter.id.11345	rs447950	A	G	0.0628342	0.0136652	5.64e-06	0.00537937	0.0259196	0.835588	21.1426
genus.Intestinibacter.id.11345	rs478972	T	C	-0.142681	0.0297116	1.82e-06	0.00157871	0.025294	0.950233	23.0611
genus.Intestinibacter.id.11345	rs6062862	A	G	0.0924508	0.0204658	6.68e-06	0.0115186	0.025648	0.653356	20.4063
genus.Intestinibacter.id.11345	rs62430350	T	C	0.151096	0.0351476	6.84e-06	-0.039305	0.026011	0.130765	18.4805
genus.Intestinibacter.id.11345	rs68093214	C	T	0.0662258	0.0149877	9.26e-06	-0.000861575	0.0257988	0.973359	19.5246
genus.Intestinibacter.id.11345	rs6875660	C	T	0.0890455	0.0193905	3.06e-06	0.00045586	0.0266236	0.986339	21.0885
genus.Intestinibacter.id.11345	rs893394	G	A	0.0583322	0.0130729	7.85e-06	0.00407334	0.0263641	0.877213	19.9099
genus.Intestinibacter.id.11345	rs9348442	C	T	0.099082	0.0221625	6.26e-06	-0.0193254	0.0270315	0.474657	19.9871
genus.Hungatella.id.11306	rs10044993	C	A	0.139547	0.0316748	8.07e-06	0.0257593	0.0264978	0.330986	19.4095
genus.Hungatella.id.11306	rs13128780	T	C	-0.149725	0.0312777	1.75e-06	0.00588038	0.0267141	0.825776	22.915
genus.Hungatella.id.11306	rs13249325	T	G	-0.100023	0.0225883	9.69e-06	-0.0263565	0.0261308	0.313148	19.6078
genus.Hungatella.id.11306	rs17092615	G	A	0.152235	0.0337867	7.38e-06	0.0215797	0.0257075	0.401227	20.3018
genus.Hungatella.id.11306	rs72759041	G	T	-0.126025	0.0282242	3.86e-06	-0.0191491	0.0259988	0.461403	19.9374
genus.Howardella.id.2000	rs10048062	C	T	-0.147352	0.0336531	8.59e-06	0.0182754	0.026657	0.492981	19.1718
genus.Howardella.id.2000	rs12452946	A	G	-0.105833	0.0228941	3.8e-06	0.0264505	0.0262068	0.312831	21.3696
genus.Howardella.id.2000	rs1484873	A	G	-0.227831	0.046335	2.56e-06	-0.0340452	0.0263192	0.195821	24.1773
genus.Howardella.id.2000	rs17167098	G	A	-0.169366	0.0352068	1.12e-06	-0.0200331	0.0259989	0.440981	23.1419
genus.Howardella.id.2000	rs2154047	C	A	-0.192557	0.0420093	9.97e-06	-0.0261686	0.0263917	0.321418	21.0101
genus.Howardella.id.2000	rs36081916	T	C	-0.18123	0.0402987	4.7e-06	-0.000383983	0.0256179	0.988041	20.2244
genus.Howardella.id.2000	rs3791893	A	G	0.147035	0.034023	9.5e-06	0.0101641	0.0268651	0.70518	18.6766
genus.Howardella.id.2000	rs609430	T	G	-0.112045	0.0239328	3.34e-06	0.00704928	0.0263191	0.788824	21.918
genus.Howardella.id.2000	rs672217	G	A	0.164146	0.0349993	3.52e-06	-0.00077744	0.0260846	0.976223	21.9959
genus.Howardella.id.2000	rs901099	T	G	-0.12718	0.0250924	6.53e-07	0.0405305	0.0262179	0.122127	25.6894
genus.Holdemania.id.2157	rs10885477	T	C	-0.135137	0.0301894	8.6e-06	0.00919572	0.0262285	0.725889	20.0372
genus.Holdemania.id.2157	rs11080063	G	A	-0.0665238	0.0149837	6.67e-06	-0.0201188	0.026124	0.441225	19.7113
genus.Holdemania.id.2157	rs111745969	A	G	0.120677	0.0265781	3.71e-06	0.00233507	0.025907	0.928182	20.6158
genus.Holdemania.id.2157	rs113593397	A	G	-0.128935	0.0282526	9.36e-06	-1.86e-05	0.0260814	0.999431	20.8268
genus.Holdemania.id.2157	rs116500994	G	T	-0.13755	0.0293386	2.34e-06	-0.00108687	0.0257406	0.96632	21.9809
genus.Holdemania.id.2157	rs12701617	A	G	-0.0660617	0.0149427	9.52e-06	0.0261689	0.0262517	0.318838	19.5453
genus.Holdemania.id.2157	rs1867876	T	C	0.0842919	0.0162192	2.74e-07	0.000567776	0.0263098	0.982783	27.0093
genus.Holdemania.id.2157	rs4146507	C	T	0.079488	0.0177002	7.23e-06	-0.015671	0.0259634	0.546122	20.1672
genus.Holdemania.id.2157	rs6133067	T	C	0.0910829	0.0178561	5.17e-07	-0.0153257	0.0263114	0.560248	26.0196
genus.Holdemania.id.2157	rs73139538	G	A	-0.148594	0.0327469	7.77e-06	0.00859936	0.0259269	0.740133	20.5901
genus.Holdemania.id.2157	rs77293403	A	G	0.164556	0.0341775	1.77e-06	-0.00173418	0.0260718	0.946967	23.182
genus.Holdemania.id.2157	rs80149660	C	T	-0.232987	0.0519183	6.04e-06	-0.00306392	0.0256408	0.904884	20.1383
genus.Holdemania.id.2157	rs9500080	C	T	0.0926764	0.0178886	4.09e-07	0.0724587	0.0269231	0.00711705	26.8402
genus.Holdemania.id.2157	rs9529719	T	C	0.074038	0.0160494	5.97e-06	-0.0210237	0.0262278	0.422795	21.2809
genus.Holdemania.id.2157	rs967319	T	C	0.0788638	0.0176744	8.38e-06	-0.00868635	0.0259075	0.737412	19.9098
genus.Holdemanella.id.11393	rs12513188	G	A	0.0903906	0.0195276	4.65e-06	-0.0814834	0.0261039	0.00179929	21.4263
genus.Holdemanella.id.11393	rs17586763	T	C	-0.227285	0.0510135	7.72e-06	0.0111406	0.0256178	0.663651	19.8504
genus.Holdemanella.id.11393	rs1926302	G	A	-0.107972	0.0231421	7.5e-06	-0.0277874	0.0269926	0.30327	21.7679
genus.Holdemanella.id.11393	rs34187114	C	A	-0.104505	0.022601	5.13e-06	0.0310311	0.0262248	0.236701	21.3807
genus.Holdemanella.id.11393	rs35228298	G	A	0.0934832	0.0202886	7.3e-06	0.0218635	0.0260891	0.402013	21.2307
genus.Holdemanella.id.11393	rs4541991	T	C	-0.0927334	0.0194435	2.1e-06	-0.0088035	0.0261656	0.736529	22.747
genus.Holdemanella.id.11393	rs607782	T	C	-0.0854214	0.0172515	7.19e-07	0.0327289	0.0260032	0.208157	24.5177
genus.Holdemanella.id.11393	rs62113381	T	C	-0.105447	0.0232029	5.54e-06	0.00112359	0.025761	0.96521	20.6531
genus.Holdemanella.id.11393	rs73011279	T	C	-0.0961669	0.0199336	1.36e-06	0.0135166	0.0262796	0.607016	23.2744
genus.Holdemanella.id.11393	rs75764681	T	C	-0.283103	0.0598999	1.94e-06	0.00580292	0.0257682	0.821826	22.3376
genus.Holdemanella.id.11393	rs8113760	G	A	0.078999	0.01734	4.62e-06	0.00651485	0.026219	0.803765	20.7559
genus.Haemophilus.id.3698	rs10781340	G	A	0.0948915	0.0203221	4.32e-06	-0.0202799	0.0258354	0.432474	21.8031
genus.Haemophilus.id.3698	rs111582866	G	A	-0.124265	0.026016	1.27e-06	0.0180145	0.0260364	0.489001	22.8149
genus.Haemophilus.id.3698	rs35509	G	A	0.128249	0.0268779	2.01e-06	-0.048306	0.0257429	0.0605899	22.7676
genus.Haemophilus.id.3698	rs4822728	T	C	0.0705861	0.0151388	3.48e-06	-0.0315854	0.0259336	0.223249	21.7399
genus.Haemophilus.id.3698	rs76022354	C	T	0.244638	0.0505504	1.83e-06	0.00791436	0.0254056	0.755405	23.4205
genus.Haemophilus.id.3698	rs78909003	T	C	-0.246256	0.0503924	1.67e-06	0.0199655	0.0257716	0.438511	23.8805
genus.Haemophilus.id.3698	rs9328464	T	C	0.0723095	0.0148799	1.42e-06	0.0373844	0.0261931	0.153504	23.615
genus.Haemophilus.id.3698	rs9382510	C	T	-0.093521	0.0172649	7.12e-08	-0.00311432	0.0261201	0.905093	29.3422
genus.Haemophilus.id.3698	rs9895850	T	C	-0.192957	0.0416755	2.14e-06	0.0204231	0.0266574	0.443598	21.4367
genus.Gordonibacter.id.821	rs13412653	A	C	0.107597	0.0239228	8.61e-06	0.02497	0.0262616	0.341696	20.2293
genus.Gordonibacter.id.821	rs16955299	G	A	-0.196423	0.0433538	6.37e-06	0.00854615	0.0262424	0.744681	20.5272
genus.Gordonibacter.id.821	rs322296	G	A	0.17869	0.037722	4.02e-06	-0.0160161	0.0264128	0.544264	22.4393
genus.Gordonibacter.id.821	rs35042269	C	A	-0.180293	0.0403296	8.11e-06	-0.0122884	0.0271992	0.651418	19.9852
genus.Gordonibacter.id.821	rs3765837	T	G	-0.190729	0.0433608	7.17e-06	0.0159366	0.0256421	0.534269	19.348
genus.Gordonibacter.id.821	rs4596722	A	G	0.102908	0.0231571	9.06e-06	0.0253588	0.0260518	0.330354	19.7484
genus.Gordonibacter.id.821	rs61934597	C	T	-0.172495	0.0388567	8.37e-06	-0.00535114	0.0259888	0.836868	19.7069
genus.Gordonibacter.id.821	rs71545975	A	G	-0.153972	0.0338918	7.04e-06	-0.0451766	0.0256925	0.0786865	20.6393
genus.Gordonibacter.id.821	rs72714787	C	A	0.181405	0.0377102	1.43e-06	-0.0166305	0.0268922	0.536303	23.1409
genus.Gordonibacter.id.821	rs72939513	A	G	-0.21399	0.0490592	7.98e-06	-0.0239395	0.0262485	0.361751	19.0259
genus.Gordonibacter.id.821	rs7294633	C	T	0.12867	0.0249946	3.44e-07	0.0129239	0.0262668	0.622702	26.5009
genus.Gordonibacter.id.821	rs768830	G	A	0.149852	0.0333315	7.76e-06	-0.0159866	0.026421	0.54513	20.2124
genus.Fusicatenibacter.id.11305	rs10439674	A	G	-0.0572129	0.0130007	7.68e-06	-0.00992753	0.0263572	0.706431	19.3667
genus.Fusicatenibacter.id.11305	rs167879	C	T	-0.0659543	0.0148763	5.87e-06	-0.0517616	0.026021	0.0466767	19.6562
genus.Fusicatenibacter.id.11305	rs1864685	A	C	-0.0494799	0.0108105	4.96e-06	-0.0381806	0.0261015	0.143529	20.9492
genus.Fusicatenibacter.id.11305	rs2025938	G	A	-0.0967298	0.0205426	2.99e-06	0.0095904	0.0255528	0.707424	22.1723
genus.Fusicatenibacter.id.11305	rs206581	A	G	-0.0568339	0.0127894	8.96e-06	0.0276559	0.0263478	0.29388	19.7476
genus.Fusicatenibacter.id.11305	rs2132128	G	A	-0.0771914	0.0160344	1.08e-06	0.0079543	0.0260105	0.759749	23.1755
genus.Fusicatenibacter.id.11305	rs3303	T	C	-0.0953657	0.020407	3.94e-06	-0.0212868	0.0257387	0.408216	21.8387
genus.Fusicatenibacter.id.11305	rs4378146	A	C	-0.0616691	0.0125259	7.2e-07	-0.0180965	0.0259415	0.485434	24.2392
genus.Fusicatenibacter.id.11305	rs60254196	A	G	-0.0492427	0.0109365	5.47e-06	0.0195926	0.026338	0.456941	20.2735
genus.Fusicatenibacter.id.11305	rs62187631	T	C	-0.0710571	0.015924	4.55e-06	-0.0447863	0.026142	0.0866762	19.9118
genus.Fusicatenibacter.id.11305	rs62353480	A	G	-0.0701397	0.0145589	1.57e-06	-0.0166351	0.0258191	0.519386	23.2098
genus.Fusicatenibacter.id.11305	rs6515626	G	A	0.141575	0.0313559	7.29e-06	0.0389339	0.0292322	0.182898	20.3862
genus.Fusicatenibacter.id.11305	rs704418	T	C	0.0739124	0.0151073	7.77e-07	0.0265971	0.0257954	0.302503	23.9366
genus.Fusicatenibacter.id.11305	rs73103914	A	G	-0.0597324	0.0134458	8.3e-06	0.00820219	0.0263064	0.755197	19.7355
genus.Fusicatenibacter.id.11305	rs792108	T	C	-0.0508345	0.0113843	8.5e-06	0.00326987	0.0261792	0.9006	19.939
genus.Fusicatenibacter.id.11305	rs8028026	A	G	-0.0792146	0.0180505	8.06e-06	0.0325089	0.025945	0.210208	19.259
genus.Fusicatenibacter.id.11305	rs8063430	T	C	-0.104026	0.022217	4.93e-06	-0.0327409	0.0267893	0.221646	21.9239
genus.Fusicatenibacter.id.11305	rs9905659	G	A	-0.061617	0.0136576	7.31e-06	-0.0117292	0.0264043	0.656886	20.3542
genus.Flavonifractor.id.2059	rs114873521	C	T	-0.130067	0.0294087	7.13e-06	-0.0123438	0.0256153	0.629883	19.5605
genus.Flavonifractor.id.2059	rs11811696	T	C	-0.116063	0.0241012	2.07e-06	0.00682694	0.0263721	0.795736	23.1904
genus.Flavonifractor.id.2059	rs12030302	A	G	-0.0692276	0.0137467	5.61e-07	0.00933992	0.0262978	0.72247	25.3607
genus.Flavonifractor.id.2059	rs34066017	A	G	0.0764294	0.0159789	1.52e-06	0.00627333	0.0259624	0.809066	22.8784
genus.Flavonifractor.id.2059	rs806808	T	C	0.0667272	0.0136557	1.18e-06	-0.00856364	0.026084	0.742677	23.8767
genus.FamilyXIIIUCG001.id.11294	rs112362903	A	G	-0.149047	0.0333271	7.88e-06	-0.0339553	0.0255879	0.184506	20.001
genus.FamilyXIIIUCG001.id.11294	rs12049454	T	C	-0.0647298	0.0134065	1.17e-06	-0.0198451	0.0259227	0.443946	23.3118
genus.FamilyXIIIUCG001.id.11294	rs1426266	T	C	-0.0665521	0.0137151	1.25e-06	-0.0139896	0.0268185	0.601922	23.5466
genus.FamilyXIIIUCG001.id.11294	rs3842897	G	A	-0.112639	0.0242751	5.2e-06	-0.0286654	0.0260547	0.271244	21.5307
genus.FamilyXIIIUCG001.id.11294	rs62414802	C	T	-0.0611904	0.013457	4.29e-06	-0.0589771	0.0258368	0.0224492	20.6762
genus.FamilyXIIIUCG001.id.11294	rs7119679	G	A	-0.0809085	0.0174782	3.52e-06	0.0161452	0.0269562	0.549212	21.4286
genus.FamilyXIIIUCG001.id.11294	rs76463770	A	G	0.19313	0.0419866	3.77e-06	-0.0325503	0.0259786	0.210218	21.1581
genus.FamilyXIIIUCG001.id.11294	rs8076666	A	G	0.088655	0.0198094	8.02e-06	-0.00840429	0.0262572	0.748911	20.0292
genus.FamilyXIIIAD3011group.id.11293	rs11126423	C	T	0.0904399	0.0196301	5.91e-06	0.0104663	0.0265442	0.693362	21.2263
genus.FamilyXIIIAD3011group.id.11293	rs11736617	G	A	-0.0759493	0.0172101	9.02e-06	0.0005246	0.0261693	0.984006	19.4752
genus.FamilyXIIIAD3011group.id.11293	rs12812672	T	C	-0.096065	0.020828	2.56e-06	0.00819861	0.025728	0.749981	21.2733
genus.FamilyXIIIAD3011group.id.11293	rs149302	T	C	-0.0645635	0.0143225	7.48e-06	-0.0347455	0.0262278	0.185251	20.3206
genus.FamilyXIIIAD3011group.id.11293	rs16840310	A	G	-0.0608052	0.0122149	6.75e-07	0.00497409	0.0261503	0.849143	24.78
genus.FamilyXIIIAD3011group.id.11293	rs16940167	C	T	0.0732552	0.0159898	3.91e-06	-0.0402483	0.0263071	0.126032	20.9889
genus.FamilyXIIIAD3011group.id.11293	rs17156849	G	A	-0.112891	0.0245292	4.19e-06	-0.000413231	0.0261517	0.987393	21.1812
genus.FamilyXIIIAD3011group.id.11293	rs62029761	A	G	0.128753	0.0276002	3.89e-06	0.0101614	0.0258833	0.694624	21.7616
genus.FamilyXIIIAD3011group.id.11293	rs62200412	C	T	-0.0800851	0.0163834	5.8e-07	0.00693518	0.0264512	0.793177	23.8943
genus.FamilyXIIIAD3011group.id.11293	rs72730932	C	A	-0.0899559	0.0177107	6.89e-07	0.00235683	0.0257748	0.927144	25.7982
genus.FamilyXIIIAD3011group.id.11293	rs739451	C	T	0.0649589	0.0147534	7.88e-06	0.0166139	0.0259477	0.521987	19.3862
genus.FamilyXIIIAD3011group.id.11293	rs9276029	A	G	-0.0811384	0.0185669	8.93e-06	-0.0156629	0.025856	0.544666	19.0975
genus.FamilyXIIIAD3011group.id.11293	rs9837139	A	G	0.10752	0.0240482	8.71e-06	0.0131603	0.02669	0.621956	19.9901
genus.Faecalibacterium.id.2057	rs10927394	G	T	-0.232262	0.0512364	7.02e-06	0.000408265	0.0281646	0.988435	20.5494
genus.Faecalibacterium.id.2057	rs114946999	C	T	-0.0861565	0.01896	5.7e-06	0.00137161	0.026103	0.958094	20.6489
genus.Faecalibacterium.id.2057	rs11776390	T	C	-0.078354	0.017183	6.4e-06	0.0245613	0.0262138	0.348779	20.7932
genus.Faecalibacterium.id.2057	rs1271565	C	T	-0.0576251	0.0119649	1.3e-06	0.0535432	0.0269285	0.0467735	23.1955
genus.Faecalibacterium.id.2057	rs12753492	A	C	0.0641305	0.0149933	8.8e-06	0.00453378	0.0259731	0.861428	18.295
genus.Faecalibacterium.id.2057	rs2835874	T	C	-0.0866356	0.0196496	7.54e-06	-0.0120481	0.0279689	0.666638	19.4396
genus.Faecalibacterium.id.2057	rs6910935	A	G	0.134864	0.0277032	1.38e-06	-0.00235222	0.0254974	0.926497	23.6991
genus.Faecalibacterium.id.2057	rs75499067	C	T	0.227585	0.0465522	1.76e-06	-0.00841559	0.0258451	0.744715	23.9004
genus.Faecalibacterium.id.2057	rs79656633	T	C	0.145631	0.0323019	8.14e-06	-0.0439879	0.0256564	0.0864371	20.3259
genus.Faecalibacterium.id.2057	rs9536330	T	C	-0.048317	0.010797	5.33e-06	0.0372074	0.0263878	0.158533	20.0259
genus.Escherichia.Shigella.id.3504	rs112767262	T	C	0.0732963	0.0163589	8.21e-06	0.0469919	0.0261953	0.0728283	20.0751
genus.Escherichia.Shigella.id.3504	rs113127095	A	G	0.151009	0.0323434	3.33e-06	-0.0351126	0.025552	0.169391	21.799
genus.Escherichia.Shigella.id.3504	rs113513883	A	G	0.172283	0.038041	5.28e-06	-0.0115187	0.0258536	0.655934	20.5108
genus.Escherichia.Shigella.id.3504	rs1154904	A	G	-0.0613376	0.0130644	3.04e-06	0.0153681	0.0261252	0.556365	22.0431
genus.Escherichia.Shigella.id.3504	rs118526	C	A	-0.0594401	0.013598	8e-06	-0.0174618	0.0261216	0.503825	19.1077
genus.Escherichia.Shigella.id.3504	rs2798105	A	G	-0.100851	0.0222045	8.25e-06	-0.0245813	0.0265241	0.354054	20.6289
genus.Escherichia.Shigella.id.3504	rs4731451	G	A	-0.0609885	0.0135157	7.47e-06	-0.00801061	0.0261436	0.759294	20.3619
genus.Escherichia.Shigella.id.3504	rs57024273	T	C	0.0626172	0.0139919	9.7e-06	-0.00430862	0.0260056	0.868408	20.028
genus.Escherichia.Shigella.id.3504	rs592299	T	C	-0.0592004	0.0129486	4.77e-06	-0.0150841	0.0260726	0.562898	20.9026
genus.Escherichia.Shigella.id.3504	rs73208162	A	G	-0.119296	0.024839	2.19e-06	-0.0476228	0.0257007	0.0638852	23.0665
genus.ErysipelotrichaceaeUCG003.id.11384	rs10164067	T	G	-0.10326	0.0212405	1.13e-06	-0.0226591	0.0265456	0.393333	23.6339
genus.ErysipelotrichaceaeUCG003.id.11384	rs11666127	A	G	-0.0719187	0.0161371	7.9e-06	0.0367901	0.0256434	0.151377	19.8626
genus.ErysipelotrichaceaeUCG003.id.11384	rs11994308	C	T	0.115417	0.0242503	1.33e-06	0.0429587	0.0264737	0.104655	22.6522
genus.ErysipelotrichaceaeUCG003.id.11384	rs12251396	A	G	-0.0705399	0.0158766	9.52e-06	-0.0140591	0.0258324	0.586273	19.7404
genus.ErysipelotrichaceaeUCG003.id.11384	rs17798136	G	A	0.158818	0.0347674	3.24e-06	0.0511754	0.0262882	0.0515703	20.8666
genus.ErysipelotrichaceaeUCG003.id.11384	rs28568391	A	G	-0.0583911	0.0118741	6.42e-07	0.00708809	0.0261852	0.786629	24.1822
genus.ErysipelotrichaceaeUCG003.id.11384	rs4758231	G	T	-0.0551754	0.0122047	6.55e-06	0.0191825	0.0265421	0.469851	20.438
genus.ErysipelotrichaceaeUCG003.id.11384	rs59068084	T	G	0.0564772	0.0120224	3.12e-06	0.00951006	0.0262002	0.716622	22.0681
genus.ErysipelotrichaceaeUCG003.id.11384	rs59104037	A	G	-0.0951263	0.0204742	4.48e-06	-0.0493016	0.0255078	0.0532599	21.5867
genus.ErysipelotrichaceaeUCG003.id.11384	rs62403464	T	C	-0.0731743	0.0156516	3.44e-06	0.0132748	0.0260202	0.60993	21.8576
genus.ErysipelotrichaceaeUCG003.id.11384	rs6875357	C	T	0.165673	0.0353831	6.7e-06	0.0267871	0.0268311	0.318105	21.9237
genus.ErysipelotrichaceaeUCG003.id.11384	rs73074432	C	T	0.072154	0.0164378	9.99e-06	0.00860995	0.0262739	0.743139	19.2679
genus.ErysipelotrichaceaeUCG003.id.11384	rs74988980	G	A	-0.133141	0.0348574	8.64e-06	-0.00847952	0.0263779	0.747859	14.5893
genus.ErysipelotrichaceaeUCG003.id.11384	rs75949021	T	C	-0.169667	0.0374238	3.58e-06	-0.0262009	0.0264895	0.322612	20.5541
genus.ErysipelotrichaceaeUCG003.id.11384	rs76502207	T	C	0.144844	0.0289929	6.41e-07	0.0328941	0.025306	0.193651	24.9584
genus.ErysipelotrichaceaeUCG003.id.11384	rs8053479	A	G	-0.0838212	0.0186509	5.83e-06	0.00694351	0.0256891	0.786937	20.198
genus.Erysipelatoclostridium.id.11381	rs1434153	G	A	-0.0684526	0.0152443	6.85e-06	0.0162311	0.0262686	0.536649	20.1634
genus.Erysipelatoclostridium.id.11381	rs16936671	C	T	-0.0968026	0.0217883	6.04e-06	0.0176872	0.0266203	0.506419	19.7391
genus.Erysipelatoclostridium.id.11381	rs17804233	T	C	-0.0662914	0.0144203	4.59e-06	-0.0431535	0.0261804	0.0992887	21.1332
genus.Erysipelatoclostridium.id.11381	rs2901723	C	A	0.0641339	0.0144295	8.79e-06	-0.0177057	0.026356	0.501718	19.7549
genus.Erysipelatoclostridium.id.11381	rs340991	A	G	-0.0740482	0.0158891	3.75e-06	0.0120181	0.0259922	0.643813	21.7184
genus.Erysipelatoclostridium.id.11381	rs3804326	A	G	0.14147	0.0336352	9.85e-06	0.0105652	0.0266374	0.69164	17.6905
genus.Erysipelatoclostridium.id.11381	rs45480394	T	G	-0.0687134	0.0151835	7.66e-06	0.0141471	0.0260872	0.587611	20.4804
genus.Erysipelatoclostridium.id.11381	rs4697572	A	G	-0.0810636	0.0163308	7.59e-07	-0.00385169	0.0262468	0.88333	24.6397
genus.Erysipelatoclostridium.id.11381	rs58236560	G	T	-0.111157	0.0234426	2.16e-06	-0.0194607	0.0264399	0.461711	22.4834
genus.Erysipelatoclostridium.id.11381	rs61806970	C	T	0.142548	0.0320688	9.09e-06	0.0332122	0.0266206	0.212173	19.7586
genus.Erysipelatoclostridium.id.11381	rs622418	A	G	-0.0668051	0.0143224	3.68e-06	-0.0250134	0.0261363	0.338548	21.7563
genus.Erysipelatoclostridium.id.11381	rs6474512	A	C	0.067015	0.0143201	3.02e-06	0.0161285	0.0261463	0.537329	21.9003
genus.Erysipelatoclostridium.id.11381	rs710230	T	C	0.143381	0.0281514	6.33e-07	-0.00152266	0.0258741	0.953073	25.9409
genus.Erysipelatoclostridium.id.11381	rs7221249	A	G	0.0839861	0.0142741	4.31e-09	0.0223819	0.0261593	0.39222	34.619
genus.Erysipelatoclostridium.id.11381	rs9590927	G	A	-0.0646003	0.0143479	6.39e-06	-0.0213921	0.0261589	0.413485	20.2717
genus.Enterorhabdus.id.820	rs10098492	T	C	0.132323	0.0293688	6.41e-06	-0.000587357	0.0270225	0.982659	20.3001
genus.Enterorhabdus.id.820	rs114731706	T	G	0.182308	0.0382298	2.17e-06	-0.0211493	0.0254678	0.406294	22.7409
genus.Enterorhabdus.id.820	rs2051957	C	T	0.0843291	0.0189864	8.9e-06	-0.0434593	0.0269065	0.106267	19.7274
genus.Enterorhabdus.id.820	rs3017103	A	G	0.0980897	0.0208995	2.94e-06	-0.0674558	0.0263976	0.0106072	22.0281
genus.Enterorhabdus.id.820	rs73331712	T	C	0.26199	0.055123	4.85e-06	0.00957821	0.0269486	0.722271	22.5893
genus.Enterorhabdus.id.820	rs77655283	G	A	0.132988	0.0298306	5.88e-06	0.00731789	0.026128	0.779417	19.8747
genus.Eisenbergiella.id.11304	rs11027642	C	T	0.129006	0.0284844	4.92e-06	-0.0453058	0.0260127	0.0815643	20.5118
genus.Eisenbergiella.id.11304	rs11079158	T	C	0.100627	0.022546	7.35e-06	-0.0139678	0.0260371	0.591643	19.9199
genus.Eisenbergiella.id.11304	rs11938607	T	C	0.0978125	0.0216636	8.22e-06	0.013916	0.0273728	0.611181	20.3859
genus.Eisenbergiella.id.11304	rs12257723	A	C	-0.0952742	0.0211569	8.85e-06	0.0446606	0.0259471	0.0852119	20.279
genus.Eisenbergiella.id.11304	rs12710729	C	A	0.0893384	0.0199069	9.84e-06	-0.00828549	0.0260696	0.75062	20.1404
genus.Eisenbergiella.id.11304	rs13258851	A	G	0.137001	0.0302124	7.75e-06	-0.0280356	0.026906	0.29742	20.5626
genus.Eisenbergiella.id.11304	rs1508033	A	C	0.091546	0.0195787	3.23e-06	0.019419	0.0264342	0.462573	21.8632
genus.Eisenbergiella.id.11304	rs1553971	T	G	0.120965	0.0263054	5.27e-06	0.0339719	0.0261203	0.193397	21.1459
genus.Eisenbergiella.id.11304	rs2683098	C	T	0.107319	0.022515	2.24e-06	-0.0233615	0.0264901	0.377833	22.72
genus.Eisenbergiella.id.11304	rs3812426	G	A	0.106447	0.0224159	2.72e-06	0.052955	0.0268332	0.0484395	22.5505
genus.Eisenbergiella.id.11304	rs4462860	G	A	0.0939071	0.0201104	4.16e-06	0.049705	0.0261167	0.0570164	21.8049
genus.Eggerthella.id.819	rs112205261	T	C	-0.188618	0.0403613	3.35e-06	0.014619	0.0271702	0.590541	21.8391
genus.Eggerthella.id.819	rs13070736	A	C	-0.121331	0.0272024	7.62e-06	0.0102287	0.0265552	0.7001	19.8944
genus.Eggerthella.id.819	rs1784446	G	A	0.0907728	0.0198096	5.23e-06	0.0526748	0.0261562	0.0440251	20.9972
genus.Eggerthella.id.819	rs2223081	G	A	0.102572	0.0221108	3.89e-06	0.00914484	0.0262975	0.728031	21.5203
genus.Eggerthella.id.819	rs2240838	A	G	0.0980582	0.0197653	7.36e-07	-0.0314241	0.0262121	0.23059	24.6128
genus.Eggerthella.id.819	rs2877457	G	A	-0.093486	0.0210208	9.03e-06	-0.0320845	0.0261148	0.219225	19.7787
genus.Eggerthella.id.819	rs3851328	T	G	-0.107774	0.0236527	4.18e-06	-0.00727529	0.0259954	0.779579	20.762
genus.Eggerthella.id.819	rs4985746	G	A	0.110522	0.0247653	5.71e-06	0.0302341	0.0260492	0.245782	19.9165
genus.Eggerthella.id.819	rs6430926	C	T	0.0879736	0.0197127	8.37e-06	-0.0319835	0.0262453	0.222982	19.9164
genus.Eggerthella.id.819	rs67490567	T	C	0.108495	0.0245457	8.94e-06	-0.0155729	0.0258454	0.546814	19.5374
genus.Eggerthella.id.819	rs76663501	C	T	0.175349	0.0378576	4.83e-06	-0.0102383	0.0258569	0.692134	21.4537
genus.Dorea.id.1997	rs11150408	T	G	0.0488254	0.0109063	7.06e-06	-0.0280716	0.0259797	0.279911	20.0417
genus.Dorea.id.1997	rs12537781	T	C	-0.055544	0.0125223	9.15e-06	-0.0233098	0.0260025	0.370016	19.6746
genus.Dorea.id.1997	rs13279148	G	A	0.0715309	0.0150878	2.25e-06	-0.0161896	0.0269306	0.547734	22.477
genus.Dorea.id.1997	rs1899291	C	T	0.0697217	0.0150285	4.57e-06	0.000256671	0.0269789	0.992409	21.5232
genus.Dorea.id.1997	rs3005511	A	G	0.0516127	0.0112852	5.29e-06	0.0222467	0.0263503	0.39852	20.9166
genus.Dorea.id.1997	rs345219	T	G	-0.0497368	0.0112621	8.8e-06	-0.020424	0.02608	0.433551	19.5038
genus.Dorea.id.1997	rs3752849	G	A	0.163846	0.036608	7.68e-06	0.0251081	0.0272842	0.357446	20.0318
genus.Dorea.id.1997	rs4793307	C	T	0.0574165	0.0122472	4.01e-06	0.0310004	0.0258813	0.230999	21.9787
genus.Dorea.id.1997	rs62503162	A	G	-0.0974091	0.0194379	7.47e-07	-0.018205	0.0258838	0.481848	25.1131
genus.Dorea.id.1997	rs73729431	C	T	-0.13745	0.0299983	3.17e-06	0.00215509	0.0261904	0.93442	20.9941
genus.Dialister.id.2183	rs10138457	T	C	-0.113054	0.0261933	7.88e-06	0.0351307	0.0262076	0.18009	18.6291
genus.Dialister.id.2183	rs10938938	G	A	-0.0773514	0.0170915	7.37e-06	-0.0364431	0.026528	0.169516	20.4822
genus.Dialister.id.2183	rs11071887	T	C	0.0662403	0.0146315	5.91e-06	0.00125572	0.0260733	0.961588	20.4959
genus.Dialister.id.2183	rs11166701	G	A	-0.0655301	0.013186	5.51e-07	0.0361794	0.0261624	0.166702	24.6976
genus.Dialister.id.2183	rs2314294	T	C	0.0865932	0.0193719	8.08e-06	0.0129755	0.0257201	0.613917	19.9813
genus.Dialister.id.2183	rs2435610	A	C	0.0647131	0.0143314	5.93e-06	-0.00605147	0.0261477	0.816977	20.3895
genus.Dialister.id.2183	rs4747450	C	A	0.0668509	0.0147685	5.84e-06	0.000487775	0.0261411	0.985113	20.4899
genus.Dialister.id.2183	rs4753063	G	A	-0.0596297	0.0130052	4.86e-06	0.0247977	0.0260906	0.341885	21.0229
genus.Dialister.id.2183	rs75416973	A	G	0.0727223	0.016451	9.46e-06	0.00892212	0.0261998	0.733449	19.5412
genus.Dialister.id.2183	rs764177	C	A	-0.0601454	0.0135366	9.61e-06	-0.00927087	0.0263092	0.724553	19.7418
genus.Dialister.id.2183	rs76680460	G	A	-0.161296	0.0364332	8.19e-06	-0.0267926	0.0257142	0.29744	19.5999
genus.Desulfovibrio.id.3173	rs12031543	T	C	-0.127185	0.0281887	6.55e-06	0.0184006	0.0270609	0.496524	20.3573
genus.Desulfovibrio.id.3173	rs13066142	G	A	0.119141	0.0250891	3.79e-06	-0.0155861	0.0261229	0.550744	22.5502
genus.Desulfovibrio.id.3173	rs16863365	A	G	0.109402	0.0226964	1.79e-06	0.00464123	0.025974	0.858183	23.2349
genus.Desulfovibrio.id.3173	rs2032031	A	G	-0.0654931	0.0148681	9.14e-06	-0.0255686	0.0263303	0.331513	19.4035
genus.Desulfovibrio.id.3173	rs2590913	G	A	0.154496	0.0339396	6.65e-06	-0.022602	0.0256532	0.378286	20.7213
genus.Desulfovibrio.id.3173	rs2853179	C	T	0.0811971	0.0174234	2.42e-06	-0.0223988	0.0263483	0.395266	21.7177
genus.Desulfovibrio.id.3173	rs4797774	G	A	0.212582	0.0470044	5.64e-06	0.016578	0.028576	0.561824	20.4538
genus.Desulfovibrio.id.3173	rs6580353	T	C	0.0770979	0.0169735	4.94e-06	-0.0153275	0.0262008	0.558547	20.632
genus.Desulfovibrio.id.3173	rs72647089	T	G	-0.106594	0.0239337	8.3e-06	0.0225289	0.0261984	0.389825	19.8358
genus.Desulfovibrio.id.3173	rs7729080	C	A	-0.070287	0.0157691	9.96e-06	-0.040959	0.0262637	0.118872	19.8671
genus.DefluviitaleaceaeUCG011.id.11287	rs112893842	T	C	0.11381	0.0232806	1.45e-06	-0.0217611	0.0260542	0.40359	23.8988
genus.DefluviitaleaceaeUCG011.id.11287	rs1582238	T	C	0.0805036	0.0167257	1.57e-06	-0.0354789	0.0262025	0.175728	23.1667
genus.DefluviitaleaceaeUCG011.id.11287	rs2892880	G	A	0.0817755	0.0181686	6.83e-06	0.0253913	0.0263171	0.334634	20.2582
genus.DefluviitaleaceaeUCG011.id.11287	rs4344384	G	T	0.0715978	0.0156309	4.83e-06	-0.0117383	0.0262186	0.654365	20.9812
genus.DefluviitaleaceaeUCG011.id.11287	rs4677103	A	G	0.0977912	0.0197263	9.6e-07	-0.00524577	0.0264217	0.842622	24.5758
genus.DefluviitaleaceaeUCG011.id.11287	rs55658617	T	C	0.174369	0.0362226	2.15e-06	-0.0369774	0.0253	0.143863	23.1728
genus.DefluviitaleaceaeUCG011.id.11287	rs72731813	C	T	-0.147383	0.0293796	4.33e-07	-0.00262262	0.0261499	0.920113	25.1653
genus.DefluviitaleaceaeUCG011.id.11287	rs9608282	T	G	0.142939	0.0299793	2.52e-06	-0.00154579	0.0257856	0.952197	22.7332
genus.DefluviitaleaceaeUCG011.id.11287	rs9725395	A	G	-0.13834	0.029554	3.52e-06	-0.0038897	0.0264909	0.883265	21.9109
genus.Coprococcus3.id.11303	rs10810043	A	G	0.0515518	0.0115923	9.27e-06	-0.0297241	0.026144	0.255564	19.7764
genus.Coprococcus3.id.11303	rs11077359	T	C	-0.0645443	0.0148833	9.64e-06	-0.0173281	0.0263214	0.510329	18.8069
genus.Coprococcus3.id.11303	rs11080344	C	T	0.0516921	0.0113054	4.79e-06	0.000288684	0.0262224	0.991216	20.9062
genus.Coprococcus3.id.11303	rs13247359	G	A	0.051211	0.0113031	7.33e-06	-0.0451168	0.0262601	0.0857828	20.5273
genus.Coprococcus3.id.11303	rs13394391	C	T	-0.0709302	0.0150918	2.2e-06	-0.0519703	0.0259071	0.0448539	22.0892
genus.Coprococcus3.id.11303	rs178271	T	C	0.145257	0.0294239	7.81e-07	0.0193808	0.026447	0.463671	24.371
genus.Coprococcus3.id.11303	rs4575475	G	A	0.0619514	0.0137787	7.04e-06	-0.043602	0.0258021	0.0910542	20.2155
genus.Coprococcus3.id.11303	rs7521171	G	A	-0.0596434	0.0129279	4.32e-06	-0.011524	0.0261656	0.659629	21.2849
genus.Coprococcus3.id.11303	rs8100692	T	C	0.0577411	0.0113476	4.16e-07	0.0193339	0.0261907	0.460394	25.8918
genus.Coprococcus2.id.11302	rs10070053	A	G	0.0594312	0.0135375	7.65e-06	0.0298794	0.0261007	0.252302	19.273
genus.Coprococcus2.id.11302	rs12634070	T	C	0.0736486	0.0164921	9.95e-06	0.0108326	0.0260625	0.677673	19.9423
genus.Coprococcus2.id.11302	rs2482516	C	T	0.0754415	0.0164619	4.72e-06	0.00293832	0.0261552	0.910553	21.0021
genus.Coprococcus2.id.11302	rs35890118	A	G	-0.066536	0.0147661	8.26e-06	-0.0155686	0.0262584	0.553248	20.304
genus.Coprococcus2.id.11302	rs61823518	A	C	-0.0955381	0.0215724	6.68e-06	0.0380521	0.0257407	0.139332	19.6135
genus.Coprococcus2.id.11302	rs6677933	C	T	-0.0804405	0.0164216	1.19e-06	0.00902846	0.026028	0.728685	23.9948
genus.Coprococcus2.id.11302	rs72680320	T	C	-0.0649382	0.013919	2.27e-06	-0.0318095	0.0261569	0.223944	21.7663
genus.Coprococcus2.id.11302	rs9426473	A	G	0.0727361	0.0161662	6.31e-06	0.0042476	0.0259644	0.870052	20.2435
genus.Coprococcus1.id.11301	rs1010560	C	A	0.0580232	0.0122722	1.96e-06	0.0285429	0.0260244	0.272741	22.3544
genus.Coprococcus1.id.11301	rs12794898	G	T	0.0903299	0.0197212	4.92e-06	-0.0599582	0.0255454	0.0189191	20.9795
genus.Coprococcus1.id.11301	rs1519491	T	C	0.0499197	0.0113558	8.95e-06	-0.0172956	0.0262714	0.510317	19.3246
genus.Coprococcus1.id.11301	rs1576241	A	G	-0.0510343	0.0109535	3.33e-06	0.0268987	0.0261078	0.302873	21.7082
genus.Coprococcus1.id.11301	rs1762123	C	T	-0.0891532	0.0198554	8.01e-06	-0.0265095	0.0272193	0.330096	20.1612
genus.Coprococcus1.id.11301	rs2907920	A	G	0.0561173	0.0126824	7.65e-06	0.00127747	0.0261316	0.96101	19.5791
genus.Coprococcus1.id.11301	rs4277593	G	A	-0.0585649	0.0109914	1.14e-07	0.0308897	0.0260532	0.235765	28.3904
genus.Coprococcus1.id.11301	rs56405618	A	G	-0.08963	0.0186508	1.57e-06	-0.0416846	0.02621	0.111743	23.0946
genus.Coprococcus1.id.11301	rs73031725	T	C	0.167591	0.0355224	1.98e-06	0.00972261	0.0257265	0.705489	22.2586
genus.Coprococcus1.id.11301	rs73167075	T	C	0.0573137	0.0127573	8.57e-06	0.0225767	0.0262246	0.389296	20.1836
genus.Coprococcus1.id.11301	rs74101919	T	C	-0.0718989	0.0144651	1.03e-06	0.0044616	0.0264159	0.865877	24.7059
genus.Coprococcus1.id.11301	rs946513	C	T	0.205899	0.0460018	8.62e-06	-0.0131156	0.0254417	0.606192	20.0336
genus.Coprobacter.id.949	rs11532348	C	T	-0.103931	0.0226826	5.71e-06	-0.00855165	0.0258429	0.740713	20.9942
genus.Coprobacter.id.949	rs12684609	T	C	0.100827	0.0220366	6.1e-06	-0.00828391	0.0260684	0.750654	20.9345
genus.Coprobacter.id.949	rs12996055	A	C	0.0921817	0.0209405	8.08e-06	0.0116774	0.0259426	0.652619	19.3783
genus.Coprobacter.id.949	rs143662916	C	T	0.253264	0.0540141	3.07e-06	0.0465218	0.0261188	0.0748859	21.9853
genus.Coprobacter.id.949	rs189356	G	A	0.0781125	0.0171916	6.26e-06	0.0260598	0.0261437	0.318867	20.6446
genus.Coprobacter.id.949	rs213863	C	T	-0.0887412	0.0188377	2.35e-06	-0.00691438	0.0261828	0.791717	22.1918
genus.Coprobacter.id.949	rs28402691	T	C	0.110695	0.0251199	9.56e-06	-0.0466779	0.0266157	0.0794694	19.4188
genus.Coprobacter.id.949	rs305411	A	G	0.129218	0.0264518	1.01e-06	-0.0208761	0.0259089	0.420388	23.8638
genus.Coprobacter.id.949	rs3828477	G	T	-0.091218	0.019569	2.89e-06	-0.0128985	0.0262401	0.623031	21.7281
genus.Coprobacter.id.949	rs72821405	T	C	-0.147365	0.0319978	4.76e-06	0.0180116	0.0262392	0.492436	21.2105
genus.Coprobacter.id.949	rs74919520	G	A	0.125703	0.0276296	5.76e-06	0.0188395	0.0266922	0.480308	20.6987
genus.Collinsella.id.815	rs10890671	T	C	-0.0537401	0.0118848	6.52e-06	0.0427635	0.0260438	0.100594	20.4461
genus.Collinsella.id.815	rs11597285	G	T	-0.0537947	0.0120548	9.38e-06	0.00624627	0.026147	0.811191	19.9138
genus.Collinsella.id.815	rs1496626	T	C	-0.0722307	0.01616	6.78e-06	-0.0146291	0.0276373	0.596582	19.9783
genus.Collinsella.id.815	rs149807560	C	A	-0.104264	0.0235841	7.1e-06	0.000224209	0.0269111	0.993353	19.5448
genus.Collinsella.id.815	rs2103510	G	A	0.0786551	0.0168217	2.42e-06	-0.0533066	0.0269591	0.0480065	21.8633
genus.Collinsella.id.815	rs62448871	C	A	-0.0540309	0.0120324	6.78e-06	0.000128002	0.0260473	0.996079	20.1641
genus.Collinsella.id.815	rs73052258	G	A	0.0930178	0.0202658	1.72e-06	0.01547	0.0271904	0.56939	21.067
genus.Collinsella.id.815	rs75672793	A	G	-0.108908	0.0240522	6.14e-06	-0.00907755	0.0255591	0.72247	20.5027
genus.Collinsella.id.815	rs9541268	C	A	0.09597	0.0197312	8.79e-07	0.0178049	0.0261203	0.495462	23.6572
genus.Clostridiumsensustricto1.id.1873	rs11264403	G	A	-0.139062	0.0334454	7.76e-06	-0.0131044	0.0280448	0.64031	17.2878
genus.Clostridiumsensustricto1.id.1873	rs115807074	A	G	-0.22736	0.0492575	4.32e-06	0.0341708	0.0264347	0.196133	21.305
genus.Clostridiumsensustricto1.id.1873	rs116847295	C	T	0.110021	0.0246032	4.58e-06	0.0526949	0.0259382	0.0421988	19.9974
genus.Clostridiumsensustricto1.id.1873	rs12341505	G	A	0.0810718	0.0180121	4.82e-06	0.00117034	0.0260862	0.964215	20.2586
genus.Clostridiumsensustricto1.id.1873	rs2795528	G	A	-0.184315	0.0392204	2.72e-06	-0.0160476	0.0259041	0.535587	22.0849
genus.Clostridiumsensustricto1.id.1873	rs2817172	C	T	0.058139	0.0124492	2.77e-06	-0.0112612	0.0266062	0.672109	21.8097
genus.Clostridiumsensustricto1.id.1873	rs550843	T	C	-0.0783246	0.0169209	2.05e-06	0.0417782	0.0262425	0.111383	21.4263
genus.ChristensenellaceaeR.7group.id.11283	rs10461257	A	G	-0.0551969	0.0122069	6.51e-06	-0.0496357	0.0267485	0.0635038	20.4464
genus.ChristensenellaceaeR.7group.id.11283	rs17081797	A	G	-0.0904325	0.0204253	3.34e-06	-0.0199545	0.026699	0.454831	19.6025
genus.ChristensenellaceaeR.7group.id.11283	rs60954665	T	G	0.049815	0.0110787	7.13e-06	0.0411964	0.0261358	0.114969	20.2181
genus.ChristensenellaceaeR.7group.id.11283	rs62132810	A	G	-0.0828853	0.0179623	5.67e-06	0.0118285	0.0254525	0.642126	21.2928
genus.ChristensenellaceaeR.7group.id.11283	rs62190261	A	C	0.0958394	0.0214723	8.74e-06	-0.0248262	0.02597	0.339094	19.922
genus.ChristensenellaceaeR.7group.id.11283	rs62467127	C	T	0.114108	0.0251983	3.25e-06	-0.0070253	0.0263131	0.789478	20.5066
genus.ChristensenellaceaeR.7group.id.11283	rs73952017	C	T	-0.0862164	0.0194354	8.46e-06	0.0115676	0.0256038	0.651418	19.6786
genus.ChristensenellaceaeR.7group.id.11283	rs78521377	C	T	0.124992	0.0274797	5.61e-06	-0.0312661	0.0258527	0.226511	20.689
genus.ChristensenellaceaeR.7group.id.11283	rs79150079	C	A	0.121547	0.0270977	9.42e-06	0.0244639	0.0256937	0.341028	20.1196
genus.ChristensenellaceaeR.7group.id.11283	rs892686	A	G	0.0514099	0.011136	3.97e-06	-0.00266967	0.0262532	0.919003	21.3126
genus.Catenibacterium.id.2153	rs12404911	C	T	0.140717	0.0304142	2.8e-06	-0.0198597	0.0262458	0.449242	21.4063
genus.Catenibacterium.id.2153	rs212393	G	A	-0.135254	0.0286209	3.62e-06	-0.0151539	0.0260833	0.561255	22.3323
genus.Catenibacterium.id.2153	rs73128290	A	G	0.129726	0.0284563	4.29e-06	0.0308141	0.0262133	0.239789	20.7826
genus.Catenibacterium.id.2153	rs77285108	G	A	-0.161826	0.0353447	3.63e-06	-0.000203389	0.0258734	0.993728	20.9628
genus.Catenibacterium.id.2153	rs7742829	C	T	0.11411	0.0251099	5.61e-06	0.0261947	0.0261886	0.317198	20.6518
genus.CandidatusSoleaferrea.id.11350	rs10090365	A	G	-0.0834413	0.0180989	4.17e-06	0.0471778	0.0259615	0.0691831	21.2549
genus.CandidatusSoleaferrea.id.11350	rs10108780	A	G	-0.092834	0.0199807	3.64e-06	-0.0124743	0.0259564	0.630812	21.5871
genus.CandidatusSoleaferrea.id.11350	rs10809135	T	C	0.0834858	0.0182426	5.47e-06	-0.0136824	0.0262819	0.602643	20.9435
genus.CandidatusSoleaferrea.id.11350	rs36155147	C	T	0.104966	0.0240995	5.41e-06	-0.00938496	0.0260075	0.718208	18.9706
genus.CandidatusSoleaferrea.id.11350	rs4678258	T	C	0.0986136	0.0215646	5.53e-06	-0.037047	0.025938	0.153207	20.9117
genus.CandidatusSoleaferrea.id.11350	rs61825792	T	C	0.112199	0.0231856	1.37e-06	-0.0105707	0.0259189	0.683392	23.4176
genus.CandidatusSoleaferrea.id.11350	rs6489992	A	G	-0.0840437	0.0187031	7.89e-06	-0.00925271	0.0260931	0.722886	20.1923
genus.CandidatusSoleaferrea.id.11350	rs6494306	A	G	-0.0969304	0.0214221	5.8e-06	0.00739522	0.0262181	0.777893	20.4737
genus.CandidatusSoleaferrea.id.11350	rs7400877	T	C	-0.0951085	0.0212799	9.29e-06	-0.00029163	0.0260481	0.991067	19.9756
genus.CandidatusSoleaferrea.id.11350	rs9973954	A	G	0.0892075	0.0195401	5.95e-06	0.0150083	0.0264347	0.570204	20.8424
genus.Butyrivibrio.id.1993	rs1007475	G	T	0.118065	0.0261271	7.92e-06	-0.0314099	0.0260251	0.227468	20.4204
genus.Butyrivibrio.id.1993	rs11761679	T	C	0.154775	0.0321539	2.2e-06	0.0187087	0.02597	0.471281	23.1705
genus.Butyrivibrio.id.1993	rs142855850	A	G	0.205013	0.0457138	6.86e-06	0.0593597	0.0256939	0.0208737	20.1127
genus.Butyrivibrio.id.1993	rs16934069	T	C	-0.133784	0.0299444	8.86e-06	0.0303139	0.0263423	0.249827	19.9609
genus.Butyrivibrio.id.1993	rs16941336	C	T	0.127488	0.0267936	1.53e-06	0.00799303	0.0264516	0.762518	22.6398
genus.Butyrivibrio.id.1993	rs17163238	G	A	0.140987	0.0309117	5.51e-06	-0.00909161	0.0262947	0.729525	20.8023
genus.Butyrivibrio.id.1993	rs4537857	T	C	-0.12459	0.0260992	1.8e-06	-0.0301328	0.0263349	0.252534	22.7882
genus.Butyrivibrio.id.1993	rs486484	A	G	-0.108349	0.0240008	6.61e-06	0.0161813	0.0261564	0.536155	20.3796
genus.Butyrivibrio.id.1993	rs4928024	A	G	-0.17471	0.0389333	8.19e-06	-0.019991	0.0261028	0.443762	20.137
genus.Butyrivibrio.id.1993	rs72723662	C	T	0.224078	0.0449336	7.86e-07	-0.0229237	0.0257704	0.373715	24.8689
genus.Butyrivibrio.id.1993	rs74622183	A	G	-0.201027	0.0428204	2.46e-06	-0.00448061	0.0264546	0.865506	22.0398
genus.Butyrivibrio.id.1993	rs77356209	T	C	0.216874	0.0483299	6.66e-06	0.0186414	0.0258425	0.470695	20.1365
genus.Butyrivibrio.id.1993	rs7752361	A	G	-0.11923	0.0239975	7.69e-07	-0.0246313	0.0263686	0.350243	24.6855
genus.Butyrivibrio.id.1993	rs7763512	G	A	0.119846	0.0253367	3.11e-06	0.0399758	0.0261483	0.126311	22.374
genus.Butyrivibrio.id.1993	rs9349693	A	G	0.117973	0.0259861	5.55e-06	-0.0258403	0.0268493	0.335838	20.6102
genus.Butyricimonas.id.945	rs11228830	A	G	0.135265	0.0298411	6.55e-06	-0.0599243	0.0255749	0.0191249	20.5466
genus.Butyricimonas.id.945	rs113054641	G	A	-0.144881	0.0274574	1.74e-07	-0.00385733	0.0263398	0.88357	27.8423
genus.Butyricimonas.id.945	rs12304031	G	A	-0.086278	0.0196846	6.7e-06	-0.0459621	0.0258968	0.0759277	19.2108
genus.Butyricimonas.id.945	rs12458763	A	C	0.122037	0.0269587	6.37e-06	0.0101196	0.0266108	0.703736	20.492
genus.Butyricimonas.id.945	rs1862649	G	A	0.113124	0.0248176	4.76e-06	-0.0142962	0.0272846	0.600302	20.7773
genus.Butyricimonas.id.945	rs2114713	G	T	0.062721	0.0138998	6.88e-06	-0.0145758	0.0262203	0.578282	20.3615
genus.Butyricimonas.id.945	rs62130338	G	A	-0.0732608	0.0158324	3.9e-06	-0.0202816	0.0271771	0.455502	21.4117
genus.Butyricimonas.id.945	rs62390301	T	C	-0.0872983	0.0174893	7.42e-07	0.0318725	0.0259184	0.218801	24.9154
genus.Butyricimonas.id.945	rs7083431	A	C	0.0703539	0.0144439	8.85e-07	0.0348674	0.0258793	0.177881	23.7252
genus.Butyricimonas.id.945	rs71428626	G	T	-0.133188	0.0289905	4.8e-06	-0.0318369	0.0257579	0.216456	21.1067
genus.Butyricimonas.id.945	rs72814525	A	G	0.0664154	0.0149766	8.25e-06	-0.0184873	0.0258585	0.474646	19.6657
genus.Butyricimonas.id.945	rs78453362	A	G	-0.14948	0.0327073	4.06e-06	0.00535913	0.025528	0.833721	20.8871
genus.Butyricimonas.id.945	rs9657374	C	T	0.0680719	0.0148172	4.5e-06	-0.00270222	0.0264816	0.918724	21.1058
genus.Butyricicoccus.id.2055	rs10084203	A	G	0.0549699	0.0123563	8.59e-06	0.0397418	0.0261227	0.128171	19.7913
genus.Butyricicoccus.id.2055	rs12034718	A	G	0.0701199	0.0158214	9.58e-06	-0.0360495	0.0260932	0.167105	19.6424
genus.Butyricicoccus.id.2055	rs12585793	T	C	-0.262206	0.0564729	5.79e-06	-0.00328693	0.0268438	0.902545	21.5579
genus.Butyricicoccus.id.2055	rs2017189	G	T	-0.0506956	0.011024	3.87e-06	0.0029889	0.0261267	0.908921	21.1476
genus.Butyricicoccus.id.2055	rs4962426	G	T	0.0614216	0.0135979	7.38e-06	-0.0243215	0.0259445	0.34853	20.4032
genus.Butyricicoccus.id.2055	rs56221232	T	C	0.0828027	0.0167401	7.62e-07	-0.0111727	0.026681	0.675398	24.4667
genus.Butyricicoccus.id.2055	rs62478070	T	G	0.224039	0.0494959	5.94e-06	-0.0386398	0.0258253	0.134602	20.4885
genus.Butyricicoccus.id.2055	rs7322368	T	C	0.0815733	0.0183167	5.52e-06	0.024556	0.0264713	0.35359	19.8337
genus.Blautia.id.1992	rs11149971	C	T	0.117605	0.02339	1.04e-06	-0.0397495	0.0274567	0.147696	25.2808
genus.Blautia.id.1992	rs113271346	C	T	0.0782682	0.0172116	6.85e-06	0.0478636	0.0256689	0.06223	20.6788
genus.Blautia.id.1992	rs115043014	G	A	-0.206605	0.043992	5.19e-06	0.0276818	0.025902	0.2852	22.0565
genus.Blautia.id.1992	rs117001700	T	C	0.196414	0.0441122	8.84e-06	-0.010562	0.0259685	0.684211	19.8257
genus.Blautia.id.1992	rs12453000	C	T	0.0625335	0.0129987	1.26e-06	-0.0268588	0.0269871	0.319617	23.1432
genus.Blautia.id.1992	rs16892041	T	C	-0.0622605	0.0141804	8.82e-06	-0.027928	0.0260738	0.284119	19.2774
genus.Blautia.id.1992	rs2788271	T	G	-0.0575596	0.0133492	7.16e-06	0.00823937	0.0275868	0.765191	18.5921
genus.Blautia.id.1992	rs3005511	A	G	0.0501085	0.0110768	6.19e-06	0.0222467	0.0263503	0.39852	20.4643
genus.Blautia.id.1992	rs4926264	T	C	0.0826207	0.0178239	5.1e-06	0.0545035	0.0270656	0.0440352	21.4868
genus.Blautia.id.1992	rs67794373	C	T	0.0601709	0.0123443	1e-06	-0.0542421	0.0261285	0.0378966	23.7597
genus.Blautia.id.1992	rs682885	A	G	-0.0493376	0.0107359	4.49e-06	0.0277421	0.0262758	0.291058	21.1194
genus.Blautia.id.1992	rs72973581	A	G	0.125169	0.0265408	1.74e-06	-0.0170937	0.0256841	0.505708	22.2416
genus.Blautia.id.1992	rs7860714	A	G	-0.0502178	0.0109853	4.09e-06	-0.0198908	0.0261375	0.446653	20.8975
genus.Bilophila.id.3170	rs11069458	T	C	-0.0680947	0.015503	7.72e-06	0.0192233	0.0265571	0.469159	19.2928
genus.Bilophila.id.3170	rs1241171	G	A	-0.0692654	0.0150148	4.24e-06	0.00569412	0.0263145	0.828686	21.281
genus.Bilophila.id.3170	rs1571225	C	T	0.0826826	0.0170621	1.12e-06	0.00787237	0.026979	0.770442	23.4834
genus.Bilophila.id.3170	rs1969927	G	A	0.0564589	0.0126935	9.07e-06	-9.4e-05	0.0260137	0.997117	19.7835
genus.Bilophila.id.3170	rs2728491	G	T	-0.0627416	0.0139456	6.33e-06	-0.0464635	0.0260429	0.0744046	20.2411
genus.Bilophila.id.3170	rs3827020	C	T	0.0766479	0.0160642	1.79e-06	0.0216782	0.0260341	0.405023	22.7657
genus.Bilophila.id.3170	rs4798126	G	A	0.073288	0.016799	7.15e-06	0.0533231	0.0274194	0.0518084	19.0327
genus.Bilophila.id.3170	rs542415	T	C	-0.0613623	0.0133436	4.71e-06	0.0113362	0.0260424	0.663346	21.1474
genus.Bilophila.id.3170	rs60178956	G	A	-0.0624818	0.0141485	8.06e-06	0.0183825	0.0261821	0.482614	19.5023
genus.Bilophila.id.3170	rs6793291	C	A	0.112729	0.0241633	3.11e-06	-0.0603617	0.0257786	0.0192044	21.765
genus.Bilophila.id.3170	rs72676854	T	C	0.123209	0.026882	5.62e-06	-0.0142383	0.0255963	0.578029	21.0067
genus.Bilophila.id.3170	rs7802841	C	A	0.0670097	0.0137701	1.77e-06	0.00175449	0.0261927	0.946595	23.6812
genus.Bilophila.id.3170	rs9899990	A	G	-0.102702	0.0233878	9.07e-06	0.00596248	0.0261793	0.819836	19.2833
genus.Bifidobacterium.id.436	rs12022129	G	A	0.0619356	0.0138937	8e-06	-0.0106622	0.0265501	0.687987	19.872
genus.Bifidobacterium.id.436	rs182549	C	T	0.119703	0.0127294	1.28e-20	-0.0731811	0.0278356	0.00856249	88.43
genus.Bifidobacterium.id.436	rs2491158	G	A	0.0712624	0.015983	8.05e-06	0.022849	0.0261122	0.381558	19.8794
genus.Bifidobacterium.id.436	rs2686790	T	C	0.070741	0.0157926	7.5e-06	-0.0247792	0.0275446	0.368332	20.0648
genus.Bifidobacterium.id.436	rs540489	T	G	-0.0637641	0.0138746	5.19e-06	0.0186938	0.0261177	0.474144	21.1209
genus.Bifidobacterium.id.436	rs55888705	A	G	0.0546319	0.0121139	6.67e-06	-0.0194006	0.0260202	0.455911	20.3389
genus.Bifidobacterium.id.436	rs5746486	T	C	-0.0536216	0.0120801	9e-06	0.0153629	0.0262948	0.559049	19.7034
genus.Bifidobacterium.id.436	rs62181700	G	A	-0.0624643	0.0131205	2.17e-06	0.00789082	0.02603	0.761781	22.6653
genus.Bifidobacterium.id.436	rs7322849	T	C	0.112428	0.0201813	1.08e-08	0.00610231	0.0272734	0.822955	31.0353
genus.Bifidobacterium.id.436	rs73797465	T	G	-0.0953566	0.0209236	4.38e-06	0.00966193	0.0272744	0.723153	20.7695
genus.Bifidobacterium.id.436	rs75344046	C	T	0.232354	0.0505979	4.86e-06	0.0233123	0.0257289	0.364897	21.088
genus.Bifidobacterium.id.436	rs857444	C	T	0.0558234	0.0121219	3.57e-06	0.0029018	0.0263319	0.91225	21.2075
genus.Barnesiella.id.944	rs11155559	T	C	0.0956023	0.0212961	8.92e-06	-0.0144334	0.025825	0.576235	20.1529
genus.Barnesiella.id.944	rs113258194	A	G	0.098992	0.0214121	7.31e-06	-0.0340389	0.0274365	0.214739	21.3738
genus.Barnesiella.id.944	rs12909713	C	T	-0.0550716	0.0120039	4.95e-06	-0.0185472	0.0260772	0.476936	21.048
genus.Barnesiella.id.944	rs13242616	T	C	-0.0583747	0.0123176	2.29e-06	-0.0272852	0.0261703	0.297132	22.4594
genus.Barnesiella.id.944	rs199035	G	A	0.0559495	0.0119716	3e-06	-0.00857045	0.0261588	0.74319	21.8419
genus.Barnesiella.id.944	rs2276875	A	G	-0.0697176	0.0139537	4.65e-07	0.0156768	0.0259536	0.545821	24.9635
genus.Barnesiella.id.944	rs2428166	G	A	-0.165859	0.0337309	8.51e-07	0.0050272	0.0258162	0.845604	24.178
genus.Barnesiella.id.944	rs35177866	A	G	0.0917125	0.0190133	2.95e-06	0.00111582	0.0253623	0.964908	23.267
genus.Barnesiella.id.944	rs60316894	C	T	-0.121478	0.025184	1.19e-06	0.00978607	0.0258914	0.705456	23.2674
genus.Barnesiella.id.944	rs62251337	A	G	-0.0690763	0.0149374	4.24e-06	-0.0286699	0.0259822	0.269836	21.3849
genus.Barnesiella.id.944	rs72684847	T	C	-0.114369	0.0253873	6.76e-06	0.0271189	0.0260428	0.297728	20.2948
genus.Barnesiella.id.944	rs76181748	C	T	-0.0778559	0.017164	6.78e-06	-0.0184346	0.0259909	0.478156	20.5753
genus.Barnesiella.id.944	rs77455852	T	G	-0.0891491	0.0195601	3.16e-06	-0.0283177	0.0258408	0.273143	20.7727
genus.Barnesiella.id.944	rs79795328	A	G	-0.0818645	0.0176441	4.23e-06	-0.0136672	0.025929	0.598122	21.5275
genus.Bacteroides.id.918	rs11585893	A	G	-0.0740746	0.0147633	1.8e-06	0.00293737	0.0265463	0.911893	25.175
genus.Bacteroides.id.918	rs13207588	A	G	-0.059205	0.0131195	7.49e-06	0.00951468	0.0259948	0.714348	20.365
genus.Bacteroides.id.918	rs1340391	T	C	-0.0592004	0.0132244	6.73e-06	0.0483798	0.026274	0.0655692	20.0399
genus.Bacteroides.id.918	rs17619981	T	G	0.0880978	0.0187002	2.69e-06	-0.00213323	0.0254047	0.93308	22.1941
genus.Bacteroides.id.918	rs2023437	T	C	-0.0782324	0.0167634	5.02e-06	0.00191446	0.0261751	0.941694	21.7796
genus.Bacteroides.id.918	rs66474973	G	T	0.0812515	0.0164479	6.81e-07	-0.0265374	0.0259719	0.306888	24.403
genus.Bacteroides.id.918	rs66710942	C	T	0.0488038	0.0107412	5.86e-06	0.00916732	0.0262829	0.727244	20.6443
genus.Bacteroides.id.918	rs6795673	C	T	0.0538565	0.0105251	3.38e-07	0.00237917	0.0260728	0.927293	26.1832
genus.Bacteroides.id.918	rs9507307	C	T	0.0604456	0.0129128	2.13e-06	0.000101621	0.0261709	0.996902	21.9124
genus.Anaerotruncus.id.2054	rs10150232	A	G	0.0567088	0.0124877	6.68e-06	-0.0447629	0.0263053	0.0888178	20.6222
genus.Anaerotruncus.id.2054	rs11018566	A	G	-0.156465	0.0366032	6.14e-06	-0.00656581	0.0280788	0.815113	18.2724
genus.Anaerotruncus.id.2054	rs115414803	A	C	-0.144356	0.0317524	6.83e-06	-0.0605414	0.0257516	0.0187241	20.6688
genus.Anaerotruncus.id.2054	rs1272208	G	T	-0.0611743	0.0129831	4.28e-06	-0.0203838	0.0262628	0.437663	22.2015
genus.Anaerotruncus.id.2054	rs1431492	C	T	-0.0654996	0.0146188	7.36e-06	0.0422121	0.0260064	0.104559	20.0749
genus.Anaerotruncus.id.2054	rs17734739	T	C	0.0660052	0.014908	7.43e-06	0.0110989	0.0257517	0.666469	19.6027
genus.Anaerotruncus.id.2054	rs34449434	A	C	-0.0497004	0.0113402	9.85e-06	0.00702156	0.0260051	0.787155	19.2078
genus.Anaerotruncus.id.2054	rs4669806	G	T	0.0576389	0.0122994	2.42e-06	-0.0293264	0.02634	0.265546	21.9616
genus.Anaerotruncus.id.2054	rs6494922	A	G	0.0903106	0.0202257	6.62e-06	-0.016422	0.027331	0.547936	19.9376
genus.Anaerotruncus.id.2054	rs6563550	T	C	0.0877135	0.0176745	2.35e-07	-0.00910228	0.0282214	0.747051	24.6286
genus.Anaerotruncus.id.2054	rs7155595	C	A	0.0539336	0.0118903	7.55e-06	-0.0630061	0.0260554	0.0155991	20.5747
genus.Anaerotruncus.id.2054	rs8005030	C	T	0.0554447	0.0117854	2.28e-06	0.002219	0.0260218	0.932043	22.1324
genus.Anaerotruncus.id.2054	rs9347879	T	C	0.050618	0.011049	4.22e-06	0.0155301	0.0261817	0.55307	20.9877
genus.Anaerostipes.id.1991	rs10502061	A	G	0.0835752	0.0192017	7.94e-06	0.0129159	0.0262277	0.622401	18.9442
genus.Anaerostipes.id.1991	rs2014785	T	C	0.0515687	0.0112199	4.68e-06	-0.00487948	0.0261773	0.85213	21.125
genus.Anaerostipes.id.1991	rs2396460	T	C	-0.0512653	0.0109555	2.91e-06	0.0267849	0.026115	0.305056	21.8967
genus.Anaerostipes.id.1991	rs2804244	A	G	-0.053089	0.0110983	2.04e-06	-0.0120221	0.0261412	0.645595	22.8822
genus.Anaerostipes.id.1991	rs3900776	G	A	-0.110013	0.0236302	2.75e-06	-0.0446981	0.0251846	0.0759277	21.6748
genus.Anaerostipes.id.1991	rs60983350	G	A	-0.0539901	0.0116575	4.42e-06	0.0177476	0.0259841	0.494595	21.4494
genus.Anaerostipes.id.1991	rs62157625	T	C	0.088573	0.0185548	1.45e-06	-0.00453737	0.025921	0.861043	22.7872
genus.Anaerostipes.id.1991	rs62215703	G	A	0.0644965	0.0136702	1.98e-06	0.00354689	0.0258732	0.890962	22.2599
genus.Anaerostipes.id.1991	rs6474958	A	G	-0.0500065	0.0112001	6.74e-06	0.00824679	0.0262607	0.753494	19.9347
genus.Anaerostipes.id.1991	rs6726833	C	A	-0.0877497	0.0189408	3.32e-06	0.0383062	0.0282683	0.175388	21.4631
genus.Anaerostipes.id.1991	rs6854026	T	C	-0.0508482	0.0109075	3.2e-06	-0.0366693	0.026068	0.159522	21.732
genus.Anaerostipes.id.1991	rs7193624	C	T	0.0750642	0.0150723	5.35e-07	0.0565181	0.0265485	0.033266	24.803
genus.Anaerostipes.id.1991	rs78735375	A	C	-0.137429	0.0305304	5.33e-06	-0.00867668	0.0256193	0.734852	20.2623
genus.Anaerofilum.id.2053	rs10794359	T	C	-0.0953524	0.02006	2.23e-06	0.00854422	0.0262183	0.744509	22.5945
genus.Anaerofilum.id.2053	rs1563175	A	C	0.0923834	0.0202157	5.54e-06	-0.0172722	0.0261509	0.508944	20.8838
genus.Anaerofilum.id.2053	rs17012738	T	G	0.0903417	0.0200239	7.24e-06	0.0215388	0.0261658	0.410412	20.3553
genus.Anaerofilum.id.2053	rs17096874	C	T	-0.126337	0.0268919	2.86e-06	-0.0466873	0.0262428	0.0752315	22.0708
genus.Anaerofilum.id.2053	rs356049	G	A	0.132603	0.0289802	6.56e-06	-0.0115378	0.0261014	0.658461	20.9365
genus.Anaerofilum.id.2053	rs4244069	G	A	-0.146775	0.0326594	9.81e-06	0.0022134	0.0263586	0.933078	20.1969
genus.Anaerofilum.id.2053	rs4506496	G	A	0.10309	0.0212861	1.49e-06	0.0385186	0.02632	0.143338	23.4552
genus.Anaerofilum.id.2053	rs712981	A	C	0.10076	0.0202902	6.83e-07	0.0087942	0.0259628	0.734818	24.6603
genus.Anaerofilum.id.2053	rs79598899	C	T	0.182586	0.0357284	3.75e-07	0.0276274	0.0256834	0.282066	26.1159
genus.Anaerofilum.id.2053	rs816292	T	C	-0.113003	0.02204	2.64e-07	-0.0477534	0.025886	0.0650729	26.2877
genus.Anaerofilum.id.2053	rs9299345	T	C	-0.1364	0.0302372	8.04e-06	-0.0409512	0.0261052	0.116719	20.349
genus.Alloprevotella.id.961	rs12675596	G	T	0.145669	0.0290678	9.64e-07	-0.0153592	0.0266065	0.563754	25.1136
genus.Alloprevotella.id.961	rs2154444	T	G	0.138234	0.0308961	8.37e-06	0.0128691	0.0261943	0.623218	20.0182
genus.Alloprevotella.id.961	rs34619204	G	A	-0.156037	0.0344392	8.84e-06	-0.0214988	0.0259991	0.408291	20.528
genus.Alloprevotella.id.961	rs4364940	A	G	0.126418	0.0282207	8.58e-06	0.0419241	0.0265046	0.113702	20.0669
genus.Alloprevotella.id.961	rs4680035	A	G	-0.119599	0.0259446	4.99e-06	-0.0327286	0.0260499	0.208978	21.2503
genus.Alloprevotella.id.961	rs58212166	A	G	-0.161506	0.0359102	7.94e-06	-0.0195681	0.027153	0.471118	20.2274
genus.Allisonella.id.2174	rs1901739	T	G	0.115769	0.0248626	3.59e-06	-0.000982461	0.0261026	0.969976	21.6814
genus.Allisonella.id.2174	rs35110698	T	C	-0.146322	0.0320852	5.72e-06	0.0108596	0.0260619	0.676909	20.7974
genus.Allisonella.id.2174	rs35778461	C	T	0.146679	0.0297186	1.21e-06	-0.0155122	0.0263418	0.555943	24.3601
genus.Allisonella.id.2174	rs594561	C	T	0.112231	0.0251681	9.41e-06	-0.00714081	0.026092	0.784332	19.8849
genus.Allisonella.id.2174	rs602075	A	G	0.168974	0.0296976	3.57e-08	0.0443299	0.0260325	0.0885931	32.3742
genus.Allisonella.id.2174	rs6742198	G	A	0.149152	0.0316484	3.35e-06	0.0455971	0.0258565	0.0778216	22.2102
genus.Allisonella.id.2174	rs76904847	G	A	0.148523	0.0334857	6.09e-06	0.0426796	0.0259315	0.099793	19.6731
genus.Allisonella.id.2174	rs7898615	T	G	0.167966	0.0373586	8.87e-06	0.00768319	0.0266639	0.773232	20.2145
genus.Alistipes.id.968	rs1107244	G	A	0.0758558	0.0171182	3.59e-06	-0.00958348	0.028263	0.734548	19.6363
genus.Alistipes.id.968	rs11769002	G	A	-0.0528793	0.0109389	1.45e-06	-0.000964956	0.0260664	0.97047	23.3683
genus.Alistipes.id.968	rs11958296	A	G	-0.0981222	0.0218272	9.3e-06	-0.0103369	0.026307	0.694368	20.2087
genus.Alistipes.id.968	rs12990744	C	T	-0.0776618	0.0172986	8.21e-06	0.05786	0.0256614	0.024149	20.1556
genus.Alistipes.id.968	rs1689282	A	C	-0.0520061	0.0113942	5.28e-06	-0.00563174	0.0267952	0.83353	20.8325
genus.Alistipes.id.968	rs2290844	C	T	0.0813969	0.0191632	9.1e-06	0.00171511	0.0264152	0.948231	18.0418
genus.Alistipes.id.968	rs2450745	A	C	-0.080524	0.0184702	7.12e-06	0.044088	0.0273724	0.107251	19.0068
genus.Alistipes.id.968	rs2875322	T	C	-0.0580945	0.0131432	8.78e-06	-0.0559261	0.0259328	0.0310384	19.5373
genus.Alistipes.id.968	rs34417064	A	G	-0.048202	0.0106868	7.01e-06	-0.0346659	0.0261142	0.184353	20.3437
genus.Alistipes.id.968	rs4810359	A	G	-0.0652428	0.0146155	7.5e-06	0.0366058	0.0257595	0.155299	19.9267
genus.Alistipes.id.968	rs62576416	T	C	0.0492647	0.0109733	7.5e-06	-0.0071329	0.026108	0.784693	20.1557
genus.Alistipes.id.968	rs67705352	T	G	-0.0532404	0.0110864	1.65e-06	0.0022086	0.0260102	0.932331	23.0622
genus.Alistipes.id.968	rs7129639	C	A	-0.0524955	0.0109584	1.78e-06	0.0125983	0.02617	0.630231	22.9484
genus.Alistipes.id.968	rs8130320	A	G	-0.049002	0.010717	4.84e-06	-0.00547208	0.0260676	0.833731	20.9064
genus.Akkermansia.id.4037	rs111862613	T	C	0.0911199	0.0196748	3.39e-06	0.0135086	0.0259014	0.601991	21.4489
genus.Akkermansia.id.4037	rs117107102	A	G	0.204406	0.0431629	3.01e-06	-0.06045	0.0256856	0.0185994	22.4268
genus.Akkermansia.id.4037	rs11729256	T	C	0.0750473	0.0150184	6.58e-07	0.0219587	0.0262725	0.403265	24.9702
genus.Akkermansia.id.4037	rs12908520	G	A	0.061772	0.0130954	2.26e-06	0.0197419	0.0261942	0.451045	22.2509
genus.Akkermansia.id.4037	rs2602429	C	T	0.0745352	0.0156201	2.72e-06	-0.0680059	0.0266899	0.0108343	22.7695
genus.Akkermansia.id.4037	rs4242783	G	A	0.0685454	0.0147701	3e-06	0.0356641	0.0261194	0.172119	21.5373
genus.Akkermansia.id.4037	rs4936098	A	G	0.0649225	0.0135934	1.1e-06	0.0527933	0.026185	0.0437824	22.8105
genus.Akkermansia.id.4037	rs61779207	G	A	-0.0760539	0.0167769	6.32e-06	-0.0119944	0.0259944	0.644496	20.5503
genus.Akkermansia.id.4037	rs74542928	T	C	0.112623	0.0236434	1.48e-06	-0.0199021	0.0262117	0.447682	22.6898
genus.Akkermansia.id.4037	rs9349825	A	G	-0.0703407	0.0147133	2.6e-06	0.0359839	0.0259773	0.165989	22.8557
genus.Akkermansia.id.4037	rs941682	G	A	-0.0632957	0.0143777	9.17e-06	-0.0196195	0.0265218	0.459452	19.3808
genus.Adlercreutzia.id.812	rs11604400	C	T	-0.102524	0.0234834	9.74e-06	0.0402452	0.0269135	0.134822	19.0604
genus.Adlercreutzia.id.812	rs13231526	C	A	0.143237	0.0311654	4.81e-06	-0.042907	0.0259782	0.0986052	21.1234
genus.Adlercreutzia.id.812	rs2717140	C	T	-0.119225	0.0251081	2.05e-06	-0.0263065	0.0267343	0.325117	22.548
genus.Adlercreutzia.id.812	rs55719207	G	A	-0.0699243	0.0158036	9.61e-06	-0.000304039	0.0261228	0.990714	19.5769
genus.Adlercreutzia.id.812	rs6664405	T	C	-0.0953084	0.0210752	5.23e-06	0.00099202	0.0255526	0.969032	20.4513
genus.Adlercreutzia.id.812	rs7680684	C	T	-0.083381	0.0168901	9.77e-07	0.0304815	0.0266605	0.252907	24.3708
genus.Adlercreutzia.id.812	rs9490822	C	T	-0.0734512	0.0155789	2.54e-06	-0.0350689	0.0261012	0.179085	22.2292
genus.Adlercreutzia.id.812	rs9915817	T	C	0.0749219	0.016833	8.22e-06	-0.0257442	0.0262238	0.326242	19.8104
genus.Actinomyces.id.423	rs2715439	C	T	0.0746684	0.0164822	6.27e-06	0.0578382	0.0261355	0.0268968	20.5232
genus.Actinomyces.id.423	rs34583783	G	T	0.126596	0.0268461	4.49e-06	0.063385	0.0265495	0.0169668	22.2371
genus.Actinomyces.id.423	rs35011108	A	G	0.232634	0.0512044	6.34e-06	0.0245709	0.0256851	0.338758	20.641
genus.Actinomyces.id.423	rs4073240	G	A	0.0749687	0.0167368	7.94e-06	0.0174768	0.0262555	0.505638	20.0638
genus.Actinomyces.id.423	rs4146653	G	A	0.0985224	0.0214182	4.5e-06	-0.00521334	0.0257019	0.839261	21.1594
genus.Actinomyces.id.423	rs71315246	A	G	-0.0969809	0.021925	9.83e-06	-0.0546575	0.0264867	0.0390571	19.5655
genus.Actinomyces.id.423	rs7915461	T	C	0.18776	0.0401636	5.92e-06	0.0278326	0.0267423	0.297982	21.8544
genus..Ruminococcustorquesgroup.id.14377	rs10904297	A	G	-0.167804	0.0389812	2.69e-06	0.00734125	0.0306753	0.810856	18.5309
genus..Ruminococcustorquesgroup.id.14377	rs10967781	C	A	0.0507994	0.0113322	8.37e-06	-0.0167888	0.0261732	0.521231	20.0949
genus..Ruminococcustorquesgroup.id.14377	rs12434631	A	G	0.074697	0.0153401	2.77e-06	-0.0111868	0.026916	0.677688	23.7111
genus..Ruminococcustorquesgroup.id.14377	rs1475330	T	C	0.0523492	0.01182	8.13e-06	0.0124257	0.0262242	0.635624	19.6147
genus..Ruminococcustorquesgroup.id.14377	rs35866622	T	C	-0.0612024	0.0109421	2.21e-08	0.0177406	0.0263002	0.499965	31.2848
genus..Ruminococcustorquesgroup.id.14377	rs4073731	T	C	0.0651948	0.0142221	4.05e-06	-0.0498215	0.0269455	0.0644614	21.0135
genus..Ruminococcustorquesgroup.id.14377	rs77034621	T	G	-0.151553	0.0335878	6.07e-06	0.0699388	0.0264304	0.00814142	20.3594
genus..Ruminococcustorquesgroup.id.14377	rs8080469	G	A	0.0490727	0.0107036	3.5e-06	-0.0010096	0.0262821	0.969358	21.0193
genus..Ruminococcustorquesgroup.id.14377	rs8141465	A	G	0.0480778	0.0107442	9.65e-06	-0.00889799	0.0261635	0.733787	20.0235
genus..Ruminococcusgnavusgroup.id.14376	rs11597105	A	G	0.114673	0.0250653	6.95e-06	-0.0310966	0.0257574	0.227321	20.9303
genus..Ruminococcusgnavusgroup.id.14376	rs11864644	T	C	-0.139804	0.0318253	5.01e-06	0.0354522	0.0281781	0.208339	19.2971
genus..Ruminococcusgnavusgroup.id.14376	rs12136548	C	T	0.0901946	0.0196476	3.1e-06	-0.0481771	0.0260287	0.06418	21.0738
genus..Ruminococcusgnavusgroup.id.14376	rs12989336	G	A	-0.0846861	0.0187936	7.12e-06	-0.0145373	0.0263564	0.581246	20.305
genus..Ruminococcusgnavusgroup.id.14376	rs13163520	G	A	-0.127377	0.0233883	5.61e-08	0.033217	0.026105	0.203217	29.6611
genus..Ruminococcusgnavusgroup.id.14376	rs2909242	C	A	-0.0909965	0.018351	7.41e-07	-0.0244031	0.0262594	0.352728	24.5883
genus..Ruminococcusgnavusgroup.id.14376	rs3124783	A	G	-0.11599	0.0249099	2.67e-06	0.00973981	0.0263437	0.71159	21.6818
genus..Ruminococcusgnavusgroup.id.14376	rs4388134	C	T	-0.0904997	0.0203544	9.12e-06	0.0316259	0.0265418	0.233437	19.7686
genus..Ruminococcusgnavusgroup.id.14376	rs62167033	T	C	0.185289	0.0396295	3.5e-06	-0.0161596	0.0257625	0.530493	21.8606
genus..Ruminococcusgnavusgroup.id.14376	rs78399089	T	C	0.144445	0.0326618	6.63e-06	-0.0314543	0.0261167	0.228444	19.558
genus..Ruminococcusgnavusgroup.id.14376	rs934940	A	C	-0.105045	0.0229588	2.74e-06	0.00401664	0.026595	0.879952	20.9339
genus..Ruminococcusgnavusgroup.id.14376	rs9872758	T	C	0.0849233	0.0176643	1.66e-06	-0.0220545	0.0259783	0.395904	23.1132
genus..Ruminococcusgauvreauiigroup.id.11342	rs10931481	G	A	0.0610096	0.0130484	3.38e-06	0.0073525	0.0260947	0.778126	21.8615
genus..Ruminococcusgauvreauiigroup.id.11342	rs12079579	A	G	0.0955324	0.0213436	5.04e-06	0.000608979	0.026627	0.981753	20.0339
genus..Ruminococcusgauvreauiigroup.id.11342	rs12539819	C	T	0.110654	0.0240684	4.49e-06	-0.0617771	0.0258284	0.0167649	21.1367
genus..Ruminococcusgauvreauiigroup.id.11342	rs1391597	C	T	0.0590284	0.0124874	1.86e-06	-0.0412693	0.0259787	0.112155	22.345
genus..Ruminococcusgauvreauiigroup.id.11342	rs2047242	A	G	-0.067603	0.0133738	2.46e-07	-0.0221023	0.025978	0.394875	25.552
genus..Ruminococcusgauvreauiigroup.id.11342	rs2105937	A	G	0.0580215	0.0127806	5.1e-06	0.0333286	0.0261526	0.202526	20.61
genus..Ruminococcusgauvreauiigroup.id.11342	rs2166943	A	C	0.0566974	0.0123497	5.28e-06	-0.0180064	0.0262007	0.491926	21.0773
genus..Ruminococcusgauvreauiigroup.id.11342	rs289410	G	A	-0.0654926	0.0139101	2.27e-06	-0.0337107	0.0262885	0.199724	22.1678
genus..Ruminococcusgauvreauiigroup.id.11342	rs431418	A	G	-0.094737	0.0210157	5.54e-06	-0.00212744	0.0258026	0.934288	20.3213
genus..Ruminococcusgauvreauiigroup.id.11342	rs71386687	T	G	0.121037	0.02386	2.91e-07	-0.0343263	0.0256336	0.180534	25.7333
genus..Ruminococcusgauvreauiigroup.id.11342	rs73802842	C	A	0.0736808	0.0169665	7.48e-06	0.00641527	0.0261899	0.806494	18.8593
genus..Ruminococcusgauvreauiigroup.id.11342	rs9870933	A	G	0.0621643	0.0126072	8.49e-07	0.0463955	0.0260866	0.0753182	24.3135
genus..Eubacteriumxylanophilumgroup.id.14375	rs10140184	A	C	0.0576795	0.012599	4.96e-06	0.0153465	0.0261649	0.557519	20.959
genus..Eubacteriumxylanophilumgroup.id.14375	rs10917203	A	C	0.0612633	0.0130917	3.15e-06	-0.066686	0.0261184	0.0106733	21.8983
genus..Eubacteriumxylanophilumgroup.id.14375	rs112176119	C	T	-0.113455	0.0245762	3.33e-06	-0.027252	0.0260949	0.296326	21.3119
genus..Eubacteriumxylanophilumgroup.id.14375	rs13239072	G	A	0.0687427	0.0142728	1.82e-06	0.0316169	0.0261389	0.226444	23.1971
genus..Eubacteriumxylanophilumgroup.id.14375	rs17830032	G	A	-0.160597	0.0310515	2.39e-07	0.0121239	0.0260327	0.641416	26.7494
genus..Eubacteriumxylanophilumgroup.id.14375	rs1999224	G	T	-0.0949051	0.0203503	3.75e-06	0.0178913	0.0273519	0.513039	21.749
genus..Eubacteriumxylanophilumgroup.id.14375	rs2012708	A	G	0.0573202	0.0126905	6.53e-06	-0.0174616	0.0262881	0.506536	20.4013
genus..Eubacteriumxylanophilumgroup.id.14375	rs2213117	T	G	0.0877797	0.0189012	4.21e-06	0.0223994	0.0258296	0.385834	21.5679
genus..Eubacteriumxylanophilumgroup.id.14375	rs75586835	A	G	-0.114498	0.0263455	9.39e-06	-0.0122757	0.025402	0.628912	18.8878
genus..Eubacteriumventriosumgroup.id.11341	rs11617697	A	G	-0.143349	0.0286241	7.22e-07	-0.0350369	0.0254087	0.167915	25.0798
genus..Eubacteriumventriosumgroup.id.11341	rs12964517	G	A	0.0587198	0.0123453	2.07e-06	-0.0173859	0.0259396	0.502701	22.6237
genus..Eubacteriumventriosumgroup.id.11341	rs13082419	C	T	-0.0715522	0.016137	9.56e-06	-0.0320415	0.0260062	0.217921	19.6608
genus..Eubacteriumventriosumgroup.id.11341	rs16884680	G	T	-0.0906428	0.0191909	1.74e-06	-0.0144322	0.0269048	0.591671	22.3088
genus..Eubacteriumventriosumgroup.id.11341	rs35179274	C	T	-0.0627263	0.013786	5.76e-06	-0.0290366	0.0258143	0.260663	20.7026
genus..Eubacteriumventriosumgroup.id.11341	rs3809430	T	C	-0.0548171	0.0118426	3.55e-06	-0.0252378	0.0259217	0.330248	21.426
genus..Eubacteriumventriosumgroup.id.11341	rs57199565	T	C	0.0783394	0.0160257	7.97e-07	0.00557016	0.0261113	0.831075	23.8961
genus..Eubacteriumventriosumgroup.id.11341	rs66746423	C	T	0.0751501	0.0164978	6.11e-06	0.0490462	0.0262729	0.0619298	20.7494
genus..Eubacteriumventriosumgroup.id.11341	rs6704822	A	G	0.0739179	0.0166705	6.62e-06	0.00726362	0.0266093	0.784874	19.6609
genus..Eubacteriumventriosumgroup.id.11341	rs72783037	C	A	0.0658926	0.0143747	6.55e-06	-0.00862929	0.0259854	0.739827	21.0124
genus..Eubacteriumventriosumgroup.id.11341	rs73615400	T	C	-0.0956303	0.0193428	9.54e-07	0.0288492	0.0259473	0.266207	24.443
genus..Eubacteriumventriosumgroup.id.11341	rs73849225	T	C	0.0975711	0.0224388	5.21e-06	0.021537	0.0270352	0.425667	18.9079
genus..Eubacteriumventriosumgroup.id.11341	rs78250280	G	A	0.0749762	0.0164404	3.36e-06	-0.00224159	0.0257491	0.930628	20.7979
genus..Eubacteriumventriosumgroup.id.11341	rs876734	C	T	-0.0618696	0.0132532	2.89e-06	0.0310749	0.0257516	0.227541	21.7927
genus..Eubacteriumventriosumgroup.id.11341	rs9316536	T	G	-0.0817111	0.0183121	7.84e-06	0.0248146	0.0266106	0.351075	19.9107
genus..Eubacteriumruminantiumgroup.id.11340	rs10131724	A	C	-0.199832	0.0414577	2.39e-06	-0.00542429	0.0263325	0.836797	23.2338
genus..Eubacteriumruminantiumgroup.id.11340	rs10923018	G	A	0.0726438	0.0160924	6.8e-06	-0.0197628	0.0260827	0.448632	20.3777
genus..Eubacteriumruminantiumgroup.id.11340	rs11637981	G	T	-0.073258	0.0160888	5.44e-06	-0.0230143	0.0261767	0.379298	20.733
genus..Eubacteriumruminantiumgroup.id.11340	rs13025464	T	C	-0.0737077	0.0163786	6.97e-06	-0.00586675	0.0264703	0.824597	20.2523
genus..Eubacteriumruminantiumgroup.id.11340	rs139749	C	T	-0.0845439	0.0171791	8.59e-07	-0.0323436	0.0261994	0.21701	24.2195
genus..Eubacteriumruminantiumgroup.id.11340	rs16891896	G	A	-0.174787	0.0390573	2.38e-06	-0.0420827	0.0279809	0.132587	20.0269
genus..Eubacteriumruminantiumgroup.id.11340	rs17519472	C	T	0.107804	0.0233984	4.7e-06	0.00266118	0.0257315	0.917629	21.2275
genus..Eubacteriumruminantiumgroup.id.11340	rs209813	G	A	-0.103488	0.0236391	9.23e-06	0.0262728	0.027461	0.338704	19.1655
genus..Eubacteriumruminantiumgroup.id.11340	rs2116427	A	G	0.0911461	0.0182353	4.67e-07	-0.00685062	0.0269061	0.799022	24.9833
genus..Eubacteriumruminantiumgroup.id.11340	rs2229917	A	G	0.153538	0.0323922	2.16e-06	-0.00790532	0.026656	0.766796	22.4673
genus..Eubacteriumruminantiumgroup.id.11340	rs2418654	C	T	-0.0748879	0.0165852	6.17e-06	0.0457137	0.0262098	0.0811335	20.3884
genus..Eubacteriumruminantiumgroup.id.11340	rs2817174	C	T	-0.0734306	0.0163687	7.87e-06	-0.00403015	0.026589	0.879525	20.1246
genus..Eubacteriumruminantiumgroup.id.11340	rs57340348	T	C	-0.0979429	0.0212166	4.93e-06	-0.0221069	0.0259479	0.39423	21.3106
genus..Eubacteriumruminantiumgroup.id.11340	rs606117	A	G	0.0833243	0.018056	4.82e-06	-0.00604267	0.0261773	0.817442	21.2961
genus..Eubacteriumruminantiumgroup.id.11340	rs6676699	G	T	-0.0888124	0.0196447	6.38e-06	-0.0137815	0.0261153	0.597696	20.4388
genus..Eubacteriumruminantiumgroup.id.11340	rs7000472	A	G	-0.0762282	0.016523	4.07e-06	-0.00695471	0.0261458	0.790242	21.284
genus..Eubacteriumruminantiumgroup.id.11340	rs72836424	C	T	-0.139825	0.030069	2.62e-06	-0.00430449	0.0260606	0.868808	21.6237
genus..Eubacteriumruminantiumgroup.id.11340	rs73139629	A	C	-0.115098	0.0247909	5.36e-06	0.00580186	0.0260479	0.82374	21.555
genus..Eubacteriumrectalegroup.id.14374	rs10248854	C	A	-0.0527827	0.0113463	4.21e-06	0.0045232	0.0260451	0.862127	21.6407
genus..Eubacteriumrectalegroup.id.14374	rs10797540	A	G	0.0503179	0.0108389	3.53e-06	0.0067178	0.0260107	0.796198	21.5512
genus..Eubacteriumrectalegroup.id.14374	rs143694765	T	C	0.0870025	0.019779	9.75e-06	0.00387476	0.0253688	0.878606	19.3489
genus..Eubacteriumrectalegroup.id.14374	rs2884897	A	G	-0.129364	0.0289021	6.44e-06	0.0122258	0.0263168	0.642244	20.034
genus..Eubacteriumrectalegroup.id.14374	rs314726	T	C	0.0528824	0.0109486	1.38e-06	-0.0596836	0.0260235	0.0218223	23.3293
genus..Eubacteriumrectalegroup.id.14374	rs35398954	A	G	-0.0901402	0.0174602	5.4e-07	0.0297491	0.0259604	0.25182	26.6526
genus..Eubacteriumrectalegroup.id.14374	rs59427698	A	G	-0.0576035	0.0130853	5.37e-06	0.0388509	0.0258323	0.13259	19.3789
genus..Eubacteriumrectalegroup.id.14374	rs62547233	A	G	0.0536319	0.0120201	9.9e-06	-0.0366007	0.0261006	0.160827	19.9082
genus..Eubacteriumoxidoreducensgroup.id.11339	rs12129908	C	A	0.0893272	0.0198333	5.8e-06	-0.0267592	0.0261672	0.306486	20.2852
genus..Eubacteriumoxidoreducensgroup.id.11339	rs12423772	G	T	0.14098	0.0295029	2.63e-06	-0.00222825	0.0265107	0.933016	22.8341
genus..Eubacteriumoxidoreducensgroup.id.11339	rs2973294	G	T	0.0923559	0.0195439	2.39e-06	-0.00890583	0.0261641	0.733567	22.331
genus..Eubacteriumoxidoreducensgroup.id.11339	rs34561138	G	A	0.216145	0.045992	2.51e-06	-0.00541136	0.0260024	0.835143	22.0865
genus..Eubacteriumoxidoreducensgroup.id.11339	rs440215	C	T	0.0932766	0.0195294	1.65e-06	0.0130094	0.0262899	0.620712	22.8122
genus..Eubacteriumnodatumgroup.id.11297	rs10263623	C	T	0.193496	0.0439023	8.91e-06	0.0301593	0.0257389	0.241301	19.4253
genus..Eubacteriumnodatumgroup.id.11297	rs10458299	T	C	-0.187753	0.041969	8.37e-06	-0.0226503	0.0256378	0.376981	20.0131
genus..Eubacteriumnodatumgroup.id.11297	rs11006576	A	G	-0.110167	0.024593	7.99e-06	0.0525637	0.0261688	0.0445759	20.067
genus..Eubacteriumnodatumgroup.id.11297	rs113893692	C	T	-0.185107	0.0403573	5.76e-06	0.038007	0.0263396	0.149032	21.0379
genus..Eubacteriumnodatumgroup.id.11297	rs34297067	A	G	-0.186907	0.0341475	6.6e-08	0.0140474	0.0255315	0.582184	29.9593
genus..Eubacteriumnodatumgroup.id.11297	rs61841040	G	T	0.160621	0.0341609	3.56e-06	0.0281687	0.0267285	0.291938	22.1078
genus..Eubacteriumnodatumgroup.id.11297	rs6818880	A	G	-0.110081	0.0245964	7.83e-06	-0.00453168	0.0261247	0.862287	20.0298
genus..Eubacteriumnodatumgroup.id.11297	rs77910827	C	T	0.201788	0.0413568	9.05e-07	0.0084746	0.0257932	0.742489	23.8066
genus..Eubacteriumnodatumgroup.id.11297	rs7827125	C	T	0.1223	0.0271331	7.17e-06	-0.0155539	0.0259961	0.549629	20.3166
genus..Eubacteriumnodatumgroup.id.11297	rs7880204	T	C	-0.125454	0.0275303	6.84e-06	0.0096631	0.0264801	0.715171	20.7656
genus..Eubacteriumnodatumgroup.id.11297	rs9425984	T	C	-0.130234	0.0292347	7.21e-06	-0.0105173	0.0260526	0.686436	19.845
genus..Eubacteriumhalliigroup.id.11338	rs10501370	C	T	-0.115589	0.0252489	5.42e-06	-0.0253872	0.0256921	0.323087	20.9579
genus..Eubacteriumhalliigroup.id.11338	rs10798999	C	T	0.0601661	0.0126752	2.61e-06	0.0221968	0.0265176	0.402559	22.5315
genus..Eubacteriumhalliigroup.id.11338	rs10808115	A	C	-0.0504747	0.0109922	4.42e-06	-0.00187544	0.0260563	0.942621	21.0851
genus..Eubacteriumhalliigroup.id.11338	rs117748144	T	C	-0.126582	0.028712	7.86e-06	-0.0107389	0.026139	0.681193	19.4365
genus..Eubacteriumhalliigroup.id.11338	rs13116360	T	C	0.154124	0.0297185	2.94e-07	0.0235456	0.0258615	0.362585	26.896
genus..Eubacteriumhalliigroup.id.11338	rs138531890	A	G	0.153138	0.0349456	5.43e-06	-0.00914289	0.0262986	0.728098	19.2036
genus..Eubacteriumhalliigroup.id.11338	rs17074066	T	C	-0.0813986	0.0189272	9.35e-06	-0.0202889	0.0269999	0.452387	18.4952
genus..Eubacteriumhalliigroup.id.11338	rs17474256	G	A	0.0810805	0.0184573	9.45e-06	0.0014207	0.0260829	0.956562	19.2973
genus..Eubacteriumhalliigroup.id.11338	rs281379	A	G	-0.0499523	0.0112153	9.33e-06	0.0333996	0.0263172	0.2044	19.8376
genus..Eubacteriumhalliigroup.id.11338	rs28584818	A	G	0.126115	0.0268627	4.43e-06	-0.0118568	0.0272397	0.663361	22.0412
genus..Eubacteriumhalliigroup.id.11338	rs60254196	A	G	-0.0522832	0.0111865	2.7e-06	0.0195926	0.026338	0.456941	21.8442
genus..Eubacteriumhalliigroup.id.11338	rs630939	C	T	-0.0508914	0.0114352	9.16e-06	0.0062229	0.0260534	0.811221	19.8062
genus..Eubacteriumhalliigroup.id.11338	rs6550770	T	C	-0.198087	0.0443545	4.82e-06	0.0175255	0.0254517	0.491089	19.9452
genus..Eubacteriumhalliigroup.id.11338	rs74018587	C	T	0.208943	0.043822	3.7e-06	0.00314923	0.0288302	0.913017	22.7337
genus..Eubacteriumhalliigroup.id.11338	rs78056098	G	T	-0.0507411	0.0113758	8.29e-06	0.0197813	0.0263542	0.452898	19.8955
genus..Eubacteriumhalliigroup.id.11338	rs949971	T	G	-0.0540164	0.0116101	3.29e-06	0.0344149	0.0261648	0.188404	21.6462
genus..Eubacteriumfissicatenagroup.id.14373	rs10147907	T	G	0.172263	0.039601	8.27e-06	0.0188723	0.0282901	0.504708	18.9222
genus..Eubacteriumfissicatenagroup.id.14373	rs11818408	G	A	0.10585	0.0237114	8.2e-06	0.044004	0.0262931	0.0942106	19.9283
genus..Eubacteriumfissicatenagroup.id.14373	rs11876297	T	C	0.131469	0.0281712	2.67e-06	0.0475706	0.0260852	0.0682025	21.779
genus..Eubacteriumfissicatenagroup.id.14373	rs151257695	A	G	0.20951	0.0454847	3.1e-06	0.00401857	0.0261445	0.877841	21.2167
genus..Eubacteriumfissicatenagroup.id.14373	rs1768152	T	C	0.139489	0.0316186	8.7e-06	0.0110459	0.0268793	0.681114	19.4622
genus..Eubacteriumfissicatenagroup.id.14373	rs2733072	G	A	0.109644	0.0228306	1.49e-06	0.0518037	0.0258853	0.0453628	23.0641
genus..Eubacteriumfissicatenagroup.id.14373	rs3771393	C	T	0.130842	0.0266671	7.38e-07	0.0500749	0.0260057	0.0541627	24.0738
genus..Eubacteriumfissicatenagroup.id.14373	rs6934739	A	G	0.111463	0.0252788	9.75e-06	0.0234518	0.0261595	0.36999	19.4425
genus..Eubacteriumfissicatenagroup.id.14373	rs7104872	G	A	0.138612	0.0291906	2.73e-06	-0.0737841	0.0260613	0.00463767	22.5484
genus..Eubacteriumeligensgroup.id.14372	rs12719051	A	G	0.0916626	0.0208183	7.12e-06	0.00206901	0.0254788	0.935279	19.3862
genus..Eubacteriumeligensgroup.id.14372	rs182318	G	A	-0.0824941	0.0195615	8.4e-06	-0.017626	0.0267702	0.51027	17.7845
genus..Eubacteriumeligensgroup.id.14372	rs2200429	A	G	-0.0888825	0.0198479	5.3e-06	-0.0151303	0.026616	0.569718	20.0541
genus..Eubacteriumeligensgroup.id.14372	rs265534	T	G	-0.0563756	0.0120127	2.27e-06	0.0110436	0.0261905	0.673271	22.0242
genus..Eubacteriumeligensgroup.id.14372	rs4583233	A	C	0.0670205	0.0128122	2.84e-07	-0.0099878	0.0261711	0.702732	27.3633
genus..Eubacteriumeligensgroup.id.14372	rs56080211	C	T	0.123093	0.0282743	9.14e-06	0.0249498	0.0257101	0.331833	18.9531
genus..Eubacteriumeligensgroup.id.14372	rs6923695	T	G	0.103268	0.0229524	4.87e-06	-0.0159237	0.0257547	0.536389	20.2428
genus..Eubacteriumcoprostanoligenesgroup.id.11375	rs1020520	T	G	-0.0590705	0.0132929	8.89e-06	-0.0128235	0.0265343	0.628898	19.7471
genus..Eubacteriumcoprostanoligenesgroup.id.11375	rs10444197	A	G	-0.0505823	0.0113455	5.98e-06	0.0257905	0.0264288	0.329139	19.8768
genus..Eubacteriumcoprostanoligenesgroup.id.11375	rs11052069	T	C	0.0477832	0.0107833	9.38e-06	-0.0178484	0.0261551	0.494983	19.6356
genus..Eubacteriumcoprostanoligenesgroup.id.11375	rs11720857	C	T	0.0630776	0.0144485	9.26e-06	-0.0231639	0.0264141	0.380513	19.0592
genus..Eubacteriumcoprostanoligenesgroup.id.11375	rs12906958	C	T	-0.0533159	0.0115935	4.35e-06	0.00848623	0.0261531	0.745573	21.1488
genus..Eubacteriumcoprostanoligenesgroup.id.11375	rs17159861	C	T	0.0962228	0.0168388	1.04e-08	-0.00399897	0.0264142	0.879664	32.6537
genus..Eubacteriumcoprostanoligenesgroup.id.11375	rs2644213	G	A	0.0538845	0.0121245	9.86e-06	-0.0390348	0.0265812	0.141965	19.7517
genus..Eubacteriumcoprostanoligenesgroup.id.11375	rs4076415	T	G	0.0515152	0.0110294	1.99e-06	0.0163301	0.0260328	0.530469	21.8155
genus..Eubacteriumcoprostanoligenesgroup.id.11375	rs62024432	C	T	-0.0769698	0.0172101	7.5e-06	0.0146797	0.0262238	0.575625	20.0019
genus..Eubacteriumcoprostanoligenesgroup.id.11375	rs6762473	C	A	0.0521584	0.0112353	4.26e-06	-0.0234277	0.0263062	0.373156	21.5517
genus..Eubacteriumcoprostanoligenesgroup.id.11375	rs76898927	G	A	0.123055	0.0266375	4.79e-06	-0.0209358	0.025478	0.411235	21.3409
genus..Eubacteriumcoprostanoligenesgroup.id.11375	rs79895140	T	C	-0.0641017	0.0141153	8.62e-06	-0.00714922	0.0258238	0.781898	20.6233
genus..Eubacteriumcoprostanoligenesgroup.id.11375	rs9648214	T	C	-0.0828719	0.016431	2.52e-07	-0.015849	0.0261609	0.544628	25.4383
genus..Eubacteriumbrachygroup.id.11296	rs112617308	T	C	-0.170873	0.0362844	2.38e-06	-0.0160043	0.0261979	0.541265	22.1773
genus..Eubacteriumbrachygroup.id.11296	rs12151423	A	G	0.101329	0.0227324	9.27e-06	0.00546144	0.0262729	0.835328	19.8688
genus..Eubacteriumbrachygroup.id.11296	rs13139592	T	C	-0.145997	0.0327192	7.97e-06	0.00261207	0.0261995	0.920583	19.9104
genus..Eubacteriumbrachygroup.id.11296	rs1384962	A	G	0.120888	0.0266264	6.99e-06	-0.0154356	0.0259078	0.551315	20.6131
genus..Eubacteriumbrachygroup.id.11296	rs2913110	C	T	0.105143	0.022942	4.56e-06	0.00309323	0.0261795	0.905945	21.0039
genus..Eubacteriumbrachygroup.id.11296	rs4862235	G	A	0.104806	0.0225751	3.73e-06	-0.0545785	0.0262239	0.0374111	21.5533
genus..Eubacteriumbrachygroup.id.11296	rs62348779	T	C	-0.201481	0.043286	3.78e-06	0.0344206	0.0260989	0.187219	21.6656
genus..Eubacteriumbrachygroup.id.11296	rs6591893	G	A	0.108225	0.0240319	7.34e-06	-0.00264232	0.0261571	0.919537	20.2807
genus..Eubacteriumbrachygroup.id.11296	rs720439	A	G	-0.111927	0.0251252	7.03e-06	0.0383437	0.0260806	0.141508	19.8449
genus..Eubacteriumbrachygroup.id.11296	rs73199919	T	C	-0.236717	0.0531335	8.16e-06	-0.0203617	0.0259767	0.433132	19.8482
genus..Clostridiuminnocuumgroup.id.14397	rs10074000	T	C	-0.102648	0.0227508	7e-06	-0.0101768	0.0260735	0.696306	20.3567
genus..Clostridiuminnocuumgroup.id.14397	rs10506058	A	G	0.0997048	0.0221926	8.92e-06	-0.0381718	0.0262273	0.145553	20.1844
genus..Clostridiuminnocuumgroup.id.14397	rs1942371	G	A	-0.157938	0.034187	4.06e-06	0.0475623	0.0259026	0.0663285	21.3428
genus..Clostridiuminnocuumgroup.id.14397	rs40656	C	T	0.142664	0.0311021	8.62e-06	0.00474365	0.0258029	0.854138	21.0403
genus..Clostridiuminnocuumgroup.id.14397	rs4869133	G	A	-0.180591	0.0409505	7.24e-06	-0.0047114	0.0259796	0.856093	19.4478
genus..Clostridiuminnocuumgroup.id.14397	rs61267978	T	C	0.14708	0.0320875	5.59e-06	0.0208939	0.0267032	0.43395	21.0103
genus..Clostridiuminnocuumgroup.id.14397	rs6577484	G	A	0.160425	0.0360857	8.41e-06	0.0355025	0.0259138	0.170679	19.7639
genus..Clostridiuminnocuumgroup.id.14397	rs6890185	T	C	0.113424	0.0233137	1.12e-06	0.0191907	0.0259765	0.460045	23.6692
genus..Clostridiuminnocuumgroup.id.14397	rs77845139	A	G	-0.114993	0.0257186	8.41e-06	-0.0484559	0.0259269	0.0616311	19.9916
family.Victivallaceae.id.2255	rs11671100	A	C	-0.160034	0.0349472	4.08e-06	-0.0162445	0.0258809	0.530225	20.9701
family.Victivallaceae.id.2255	rs11764871	G	T	0.127099	0.025656	7.49e-07	-0.00293273	0.0259838	0.910135	24.5418
family.Victivallaceae.id.2255	rs2944282	T	C	-0.124197	0.0257026	1.57e-06	-0.00916379	0.0260251	0.724753	23.3489
family.Victivallaceae.id.2255	rs34962571	A	C	-0.186945	0.0418412	6.25e-06	0.00482487	0.0254449	0.849607	19.9628
family.Victivallaceae.id.2255	rs4396289	C	T	-0.152918	0.0288525	1.54e-07	0.0218863	0.0261492	0.402606	28.0897
family.Victivallaceae.id.2255	rs61702987	T	C	0.145501	0.0300007	3.08e-06	-0.0110324	0.0259461	0.670687	23.5218
family.Victivallaceae.id.2255	rs62570196	C	T	-0.246101	0.0483077	2.7e-07	-0.0661341	0.0256227	0.00984918	25.9535
family.Victivallaceae.id.2255	rs6545794	A	G	-0.197786	0.0410495	5.97e-07	-0.021436	0.028455	0.451253	23.2152
family.Victivallaceae.id.2255	rs67832247	C	T	-0.123489	0.0266695	3.24e-06	-0.00124065	0.0257249	0.961535	21.4401
family.Victivallaceae.id.2255	rs7077363	G	A	0.148942	0.0318366	2.83e-06	0.0346944	0.026364	0.188183	21.8868
family.Victivallaceae.id.2255	rs7314815	G	A	0.101088	0.0225594	6.4e-06	-0.0135935	0.0262659	0.604784	20.0791
family.Victivallaceae.id.2255	rs7627405	C	T	-0.134158	0.0301427	8.19e-06	0.0352612	0.0263519	0.180867	19.8092
family.Verrucomicrobiaceae.id.4036	rs111862613	T	C	0.0907065	0.0196746	3.73e-06	0.0135086	0.0259014	0.601991	21.2551
family.Verrucomicrobiaceae.id.4036	rs117107102	A	G	0.204683	0.0431573	2.92e-06	-0.06045	0.0256856	0.0185994	22.4934
family.Verrucomicrobiaceae.id.4036	rs11729256	T	C	0.0749798	0.0150177	6.73e-07	0.0219587	0.0262725	0.403265	24.9277
family.Verrucomicrobiaceae.id.4036	rs12908520	G	A	0.0619104	0.0130946	2.15e-06	0.0197419	0.0261942	0.451045	22.3533
family.Verrucomicrobiaceae.id.4036	rs2602429	C	T	0.0745516	0.0156195	2.7e-06	-0.0680059	0.0266899	0.0108343	22.7814
family.Verrucomicrobiaceae.id.4036	rs4242783	G	A	0.0687992	0.0147694	2.75e-06	0.0356641	0.0261194	0.172119	21.6992
family.Verrucomicrobiaceae.id.4036	rs4936098	A	G	0.0648691	0.0135928	1.13e-06	0.0527933	0.026185	0.0437824	22.7749
family.Verrucomicrobiaceae.id.4036	rs61779207	G	A	-0.0758811	0.0167762	6.63e-06	-0.0119944	0.0259944	0.644496	20.4588
family.Verrucomicrobiaceae.id.4036	rs74542928	T	C	0.112124	0.0236422	1.65e-06	-0.0199021	0.0262117	0.447682	22.4917
family.Verrucomicrobiaceae.id.4036	rs9349825	A	G	-0.0704354	0.0147128	2.51e-06	0.0359839	0.0259773	0.165989	22.9188
family.Verrucomicrobiaceae.id.4036	rs941682	G	A	-0.0631526	0.0143767	9.58e-06	-0.0196195	0.0265218	0.459452	19.2958
family.Veillonellaceae.id.2172	rs111810795	C	T	-0.0867108	0.0180573	1.73e-06	-0.00654752	0.0260205	0.801327	23.0589
family.Veillonellaceae.id.2172	rs114889439	A	G	-0.253809	0.0539169	6.19e-06	-0.0176473	0.0262748	0.501811	22.1597
family.Veillonellaceae.id.2172	rs11700976	C	A	0.0503337	0.0113763	9.25e-06	-0.0162443	0.0262019	0.535279	19.5756
family.Veillonellaceae.id.2172	rs12186441	G	A	0.208096	0.0453999	4.53e-06	-0.00293704	0.025412	0.907988	21.0096
family.Veillonellaceae.id.2172	rs12668619	A	G	0.055301	0.0117654	2.57e-06	-0.0278432	0.0260585	0.285299	22.093
family.Veillonellaceae.id.2172	rs12741784	C	T	-0.0621452	0.0119266	1.28e-07	0.024444	0.0260344	0.347776	27.1507
family.Veillonellaceae.id.2172	rs1442060	G	A	-0.0514024	0.0112125	4.51e-06	0.0246465	0.0261845	0.346569	21.0168
family.Veillonellaceae.id.2172	rs1693340	T	C	0.0818934	0.018245	9.25e-06	0.0122319	0.0259602	0.637514	20.147
family.Veillonellaceae.id.2172	rs2175069	A	G	-0.0526752	0.0114886	4.64e-06	-0.021469	0.0262144	0.4128	21.0221
family.Veillonellaceae.id.2172	rs2561116	T	G	-0.083617	0.0187159	7.89e-06	-0.0311333	0.0256858	0.225481	19.9603
family.Veillonellaceae.id.2172	rs2585520	G	T	-0.0904972	0.0200428	5.27e-06	0.039854	0.027199	0.142847	20.387
family.Veillonellaceae.id.2172	rs4263802	G	A	0.050942	0.0114921	7.45e-06	-0.048022	0.0263416	0.0682967	19.6495
family.Veillonellaceae.id.2172	rs4461038	A	G	-0.0554965	0.0119467	3.73e-06	-0.0801358	0.0260665	0.00211009	21.5791
family.Veillonellaceae.id.2172	rs4797169	T	C	0.0587799	0.0128297	4.49e-06	0.0516279	0.0262363	0.0490908	20.9907
family.Veillonellaceae.id.2172	rs61264131	A	C	0.202367	0.0464388	6.75e-06	-0.0546988	0.0271405	0.0438632	18.9897
family.Veillonellaceae.id.2172	rs6692542	A	G	0.0534397	0.0118254	8.68e-06	-0.0264397	0.0260786	0.310656	20.422
family.Veillonellaceae.id.2172	rs6909981	C	T	-0.0638697	0.0141765	5.48e-06	-0.0213044	0.0257501	0.408037	20.2979
family.Veillonellaceae.id.2172	rs79535861	A	C	0.100666	0.0207016	1.58e-06	-0.0297667	0.025886	0.250179	23.6462
family.Veillonellaceae.id.2172	rs9345168	C	A	0.0509102	0.0113253	8.49e-06	-0.0356358	0.0261512	0.172982	20.2074
family.unknownfamily.id.1000006161	rs11251024	G	A	0.104201	0.0206737	6.63e-07	0.0335715	0.0260649	0.197747	25.4043
family.unknownfamily.id.1000006161	rs11606187	A	G	-0.154539	0.0326288	3.31e-06	-0.0481533	0.0261569	0.0656296	22.4324
family.unknownfamily.id.1000006161	rs13385922	T	C	0.0929494	0.0201348	3.97e-06	-0.0367056	0.0262044	0.161291	21.3107
family.unknownfamily.id.1000006161	rs166849	G	A	0.0911053	0.0202239	7.74e-06	0.0200197	0.02609	0.442884	20.2934
family.unknownfamily.id.1000006161	rs2172426	C	T	-0.10212	0.0198947	3.17e-07	0.0185607	0.0260826	0.476705	26.348
family.unknownfamily.id.1000006161	rs267959	A	G	0.0988612	0.0209676	2.62e-06	-0.0188556	0.0264634	0.476146	22.2308
family.unknownfamily.id.1000006161	rs4383094	T	C	0.149188	0.0320662	4.28e-06	-0.0152345	0.0267638	0.569207	21.6457
family.unknownfamily.id.1000006161	rs60583455	T	C	0.108934	0.021177	2.6e-07	-0.00914826	0.0260998	0.725956	26.4604
family.unknownfamily.id.1000006161	rs60775321	T	C	-0.0962425	0.0213842	7.1e-06	-0.00789691	0.02606	0.761868	20.2558
family.unknownfamily.id.1000006161	rs72671304	T	C	0.172322	0.0370028	3.8e-06	0.00438282	0.0261746	0.86702	21.6876
family.unknownfamily.id.1000006161	rs7911787	G	T	-0.223071	0.0470232	3.39e-06	0.000785921	0.0265778	0.97641	22.504
family.unknownfamily.id.1000006161	rs8126061	T	C	-0.159135	0.0351904	7.36e-06	0.00689024	0.0265025	0.794875	20.4496
family.unknownfamily.id.1000006161	rs9542068	T	C	0.0990709	0.0218149	6.52e-06	0.00129278	0.0261142	0.960517	20.6245
family.unknownfamily.id.1000005471	rs11779863	G	A	-0.0772768	0.0172171	6.69e-06	0.0165692	0.0260041	0.524011	20.1456
family.unknownfamily.id.1000005471	rs12566890	T	G	-0.103134	0.0241775	8.11e-06	-0.00674896	0.0266249	0.799895	18.1961
family.unknownfamily.id.1000005471	rs13100746	C	T	0.0638979	0.0142685	7.29e-06	-0.0138031	0.026075	0.596554	20.0546
family.unknownfamily.id.1000005471	rs17235252	T	C	-0.122002	0.0255463	2.16e-06	-0.0182817	0.0258232	0.478972	22.8076
family.unknownfamily.id.1000005471	rs3932485	C	T	0.0626209	0.0141623	9.93e-06	-0.0190051	0.0262365	0.468835	19.551
family.unknownfamily.id.1000005471	rs515984	T	C	-0.0875451	0.0190685	6.61e-06	0.0101733	0.0262044	0.697847	21.078
family.unknownfamily.id.1000005471	rs638542	G	A	-0.070592	0.0157049	5.17e-06	0.0156814	0.0261661	0.548972	20.2041
family.unknownfamily.id.1000005471	rs74603314	T	C	0.230767	0.0489701	2.28e-06	-0.0405694	0.0259357	0.117763	22.2068
family.unknownfamily.id.1000005471	rs76373661	G	A	0.0908218	0.0202986	5.16e-06	-0.00645655	0.0263165	0.806191	20.0193
family.unknownfamily.id.1000005471	rs7706512	G	A	0.0657351	0.0138979	2.27e-06	0.00298838	0.0260753	0.908757	22.3715
family.unknownfamily.id.1000005471	rs7801843	A	G	-0.0869495	0.0194509	9.47e-06	-0.0901287	0.0271172	0.000888383	19.9826
family.unknownfamily.id.1000005471	rs7853673	G	A	-0.0624389	0.0139833	6.73e-06	-0.0579545	0.0262019	0.0269774	19.9386
family.unknownfamily.id.1000005471	rs949341	G	A	0.0656602	0.0147216	7.73e-06	-0.0165811	0.0260417	0.524312	19.8926
family.unknownfamily.id.1000001214	rs11150282	T	C	0.098235	0.0197127	7.36e-07	-0.000684981	0.026123	0.979081	24.8337
family.unknownfamily.id.1000001214	rs113884518	T	C	-0.20591	0.0455376	7.74e-06	-0.0275652	0.0259061	0.28731	20.4463
family.unknownfamily.id.1000001214	rs28678345	T	C	0.213083	0.0471377	8.06e-06	0.00972781	0.0264134	0.712656	20.4344
family.unknownfamily.id.1000001214	rs367480	G	A	-0.0841649	0.0185948	7.52e-06	-0.0388013	0.0263206	0.140433	20.4871
family.unknownfamily.id.1000001214	rs4129395	G	A	0.0904264	0.0185253	1.22e-06	-0.0143401	0.0261173	0.582962	23.8264
family.unknownfamily.id.1000001214	rs789069	A	C	-0.10413	0.0234459	6.5e-06	0.0681194	0.0261733	0.00925124	19.725
family.unknownfamily.id.1000001214	rs79790072	T	C	0.226103	0.0488017	3.54e-06	0.0338536	0.0256422	0.186758	21.4655
family.unknownfamily.id.1000001214	rs8028558	A	G	0.08346	0.0188504	9.78e-06	0.0766405	0.0261071	0.00332889	19.6027
family.unknownfamily.id.1000001214	rs9864379	T	C	-0.160521	0.0292752	4.66e-08	0.00481025	0.0260785	0.853658	30.0653
family.Streptococcaceae.id.1850	rs10028567	C	T	-0.0934027	0.0190343	3.72e-06	-0.00271035	0.0267401	0.919266	24.0792
family.Streptococcaceae.id.1850	rs11110281	T	C	-0.130554	0.0225943	1.4e-08	0.0233579	0.0256875	0.363187	33.3874
family.Streptococcaceae.id.1850	rs16950051	A	G	0.107008	0.0236973	5.34e-06	-0.00413318	0.0260573	0.873969	20.3907
family.Streptococcaceae.id.1850	rs2370083	G	T	-0.0842751	0.0184509	4.26e-06	-0.0167548	0.0259433	0.518394	20.8623
family.Streptococcaceae.id.1850	rs2952251	A	G	-0.0639298	0.0126525	3.72e-07	0.0543485	0.0262072	0.0380978	25.5303
family.Streptococcaceae.id.1850	rs35344081	G	A	0.0609349	0.0129703	2.64e-06	-0.00271095	0.0259384	0.916761	22.0714
family.Streptococcaceae.id.1850	rs4968759	A	G	-0.0544035	0.0111271	8.92e-07	-0.0278249	0.0260402	0.285279	23.9049
family.Streptococcaceae.id.1850	rs57646748	G	A	-0.088021	0.019876	7.88e-06	0.00840308	0.0269289	0.755005	19.6117
family.Streptococcaceae.id.1850	rs6806351	T	C	-0.0619209	0.0135744	6.94e-06	0.0139975	0.0260704	0.59133	20.8082
family.Streptococcaceae.id.1850	rs72739637	A	G	0.0927983	0.0192021	1.82e-06	0.00618972	0.0262138	0.813336	23.3552
family.Streptococcaceae.id.1850	rs77968078	G	A	-0.0993013	0.0224788	7.93e-06	-0.0218358	0.0265104	0.410129	19.5149
family.Streptococcaceae.id.1850	rs7916711	A	G	0.0959639	0.021545	6.33e-06	-0.0563769	0.0282445	0.0459304	19.8391
family.Streptococcaceae.id.1850	rs957755	T	G	-0.0642449	0.0142702	7.42e-06	0.0466599	0.0258967	0.0715814	20.2682
family.Streptococcaceae.id.1850	rs9903102	C	A	-0.0693015	0.0154096	4.92e-06	-0.0115555	0.0266414	0.664477	20.2256
family.Ruminococcaceae.id.2050	rs10093275	C	T	0.0534595	0.011677	5.35e-06	-0.0139919	0.0260955	0.591834	20.9599
family.Ruminococcaceae.id.2050	rs10166469	T	C	-0.053336	0.0120209	8.52e-06	-0.00522735	0.0260666	0.84106	19.6864
family.Ruminococcaceae.id.2050	rs1158100	A	G	-0.0490539	0.0109865	8.61e-06	0.00659293	0.0260793	0.80042	19.9356
family.Ruminococcaceae.id.2050	rs1612733	T	C	0.108708	0.0238006	4.22e-06	0.00138916	0.0262668	0.957822	20.8617
family.Ruminococcaceae.id.2050	rs17376049	T	C	0.0848534	0.0172114	7.3e-07	-0.0157615	0.0259598	0.543751	24.3056
family.Ruminococcaceae.id.2050	rs2113833	T	C	0.169146	0.0355009	1.14e-06	0.0156545	0.0294919	0.595552	22.701
family.Ruminococcaceae.id.2050	rs3009418	C	A	0.0927607	0.0210123	8.69e-06	-0.0323251	0.0261921	0.217145	19.4886
family.Ruminococcaceae.id.2050	rs55793120	T	C	0.13822	0.0266152	1.44e-07	0.026849	0.0258922	0.299757	26.9701
family.Ruminococcaceae.id.2050	rs56199908	T	C	-0.199327	0.0410444	1.66e-06	0.0254448	0.0269941	0.345884	23.5843
family.Ruminococcaceae.id.2050	rs76724913	T	G	0.0901053	0.0203104	9.6e-06	-0.00672783	0.0269161	0.802622	19.6817
family.Rikenellaceae.id.967	rs10217435	C	T	-0.0883756	0.0197506	6.51e-06	0.0379077	0.0267463	0.156394	20.0218
family.Rikenellaceae.id.967	rs10832801	A	C	-0.0534763	0.0122666	7.5e-06	0.011609	0.0260834	0.656266	19.0052
family.Rikenellaceae.id.967	rs1939881	G	A	-0.105589	0.0206213	5.64e-07	0.0145854	0.0265405	0.582626	26.2187
family.Rikenellaceae.id.967	rs2447496	G	A	-0.0549203	0.0121904	6.09e-06	-0.074035	0.0261546	0.00464515	20.2968
family.Rikenellaceae.id.967	rs2833282	G	A	0.0711137	0.0156966	4.31e-06	0.003478	0.0266254	0.89607	20.5255
family.Rikenellaceae.id.967	rs35909684	A	C	-0.0850181	0.0191539	7.1e-06	0.0442917	0.0260134	0.0886339	19.7019
family.Rikenellaceae.id.967	rs36021379	A	G	-0.0656005	0.0144903	7.2e-06	-0.0339389	0.0258743	0.189627	20.4956
family.Rikenellaceae.id.967	rs4264350	T	C	-0.0526393	0.0108555	1.35e-06	0.0142066	0.0261119	0.586395	23.5137
family.Rikenellaceae.id.967	rs59663348	G	A	0.0570915	0.0125048	6.12e-06	0.0262071	0.0268053	0.328231	20.8446
family.Rikenellaceae.id.967	rs62532512	C	A	-0.0504257	0.0107399	2.76e-06	0.0294306	0.0261853	0.261042	22.0445
family.Rikenellaceae.id.967	rs6744030	C	T	0.0696747	0.0157103	9.32e-06	0.0274559	0.0259619	0.290262	19.6689
family.Rikenellaceae.id.967	rs67705352	T	G	-0.0549688	0.0110534	6.58e-07	0.0022086	0.0260102	0.932331	24.731
family.Rikenellaceae.id.967	rs6837275	A	G	0.0570355	0.011887	1.45e-06	0.0144852	0.0263058	0.581875	23.0222
family.Rikenellaceae.id.967	rs7242694	C	T	-0.0618674	0.0134882	5.81e-06	0.0254808	0.0259527	0.32619	21.0385
family.Rikenellaceae.id.967	rs74474130	T	G	0.137747	0.0295688	3.61e-06	0.0180661	0.0254034	0.47698	21.702
family.Rikenellaceae.id.967	rs77885767	C	T	-0.156209	0.0336482	2.85e-06	0.0086753	0.0263515	0.741993	21.5521
family.Rikenellaceae.id.967	rs9389714	C	T	-0.0636841	0.0143416	8.79e-06	-0.0179585	0.027525	0.514115	19.7183
family.Rikenellaceae.id.967	rs9578457	G	A	-0.141478	0.0315848	3.99e-06	-0.0173012	0.0265638	0.514849	20.0643
family.Rikenellaceae.id.967	rs9603208	G	T	0.0821173	0.0159596	1.92e-07	-0.00773477	0.0278281	0.781052	26.4745
family.Rhodospirillaceae.id.2717	rs1035406	G	A	-0.11354	0.0250863	5.84e-06	0.0380158	0.0263531	0.149145	20.4845
family.Rhodospirillaceae.id.2717	rs11591293	G	T	0.0743184	0.0158724	2.67e-06	-0.0223141	0.0261726	0.393895	21.9233
family.Rhodospirillaceae.id.2717	rs1549633	A	C	0.0999312	0.0218634	4.7e-06	0.00310725	0.0261572	0.905441	20.8914
family.Rhodospirillaceae.id.2717	rs1923415	A	G	-0.0999238	0.0227326	9.64e-06	-0.0337803	0.0261908	0.197129	19.3215
family.Rhodospirillaceae.id.2717	rs3754624	C	T	0.0971389	0.0200064	1.71e-06	-0.0614114	0.0261636	0.0189147	23.5748
family.Rhodospirillaceae.id.2717	rs4278423	T	C	0.107529	0.0235725	3.12e-06	0.0405771	0.0265489	0.126415	20.8086
family.Rhodospirillaceae.id.2717	rs55876211	C	T	-0.0911851	0.0196395	2.87e-06	-0.00251303	0.0264172	0.924213	21.5569
family.Rhodospirillaceae.id.2717	rs61933850	G	A	0.164808	0.0360647	7.23e-06	-0.00395814	0.0254682	0.876494	20.8831
family.Rhodospirillaceae.id.2717	rs6679026	T	C	0.111984	0.0251088	9.95e-06	-0.0463645	0.0257432	0.0716968	19.8911
family.Rhodospirillaceae.id.2717	rs7001029	C	T	0.117366	0.0261324	5.35e-06	-0.00985762	0.0259413	0.703947	20.1708
family.Rhodospirillaceae.id.2717	rs72714493	A	G	0.0816858	0.0180791	7.35e-06	0.0403603	0.0261078	0.122127	20.4145
family.Rhodospirillaceae.id.2717	rs74354280	C	T	-0.0911896	0.0204907	6.67e-06	0.00924583	0.0262863	0.725037	19.8051
family.Rhodospirillaceae.id.2717	rs76784716	A	G	0.136049	0.0285767	1.49e-06	-0.00207631	0.0262791	0.937025	22.6656
family.Rhodospirillaceae.id.2717	rs9813022	A	G	-0.0842444	0.0163583	2.53e-07	-0.0386535	0.026553	0.145472	26.5219
family.Prevotellaceae.id.960	rs12057990	C	T	0.0589878	0.0132268	8.97e-06	-0.0131873	0.0261075	0.613479	19.889
family.Prevotellaceae.id.960	rs12118202	T	C	-0.0751986	0.0147265	5.54e-07	0.0251635	0.0263368	0.339352	26.0747
family.Prevotellaceae.id.960	rs13069367	A	C	-0.0539768	0.0119687	7.39e-06	0.0162846	0.0262241	0.534614	20.3385
family.Prevotellaceae.id.960	rs148376875	T	G	0.084515	0.0179163	2.08e-06	0.0347066	0.0258568	0.179511	22.2521
family.Prevotellaceae.id.960	rs2206482	T	G	-0.0569105	0.0117486	1.3e-06	0.0482966	0.0262244	0.0655239	23.4644
family.Prevotellaceae.id.960	rs2278540	G	A	0.0554249	0.0123265	8.44e-06	-0.0404295	0.0260359	0.120462	20.2177
family.Prevotellaceae.id.960	rs34660375	A	G	-0.0805894	0.0178291	7.4e-06	0.00641886	0.0261925	0.806406	20.4313
family.Prevotellaceae.id.960	rs3758087	T	C	0.0564199	0.0124655	8.61e-06	-0.0723973	0.0259386	0.00525291	20.4854
family.Prevotellaceae.id.960	rs3860225	A	G	0.083936	0.0167936	5.5e-07	0.0113765	0.0263273	0.665656	24.9809
family.Prevotellaceae.id.960	rs4493272	T	C	-0.0604992	0.0118027	3.02e-07	0.066425	0.026258	0.0114156	26.2745
family.Prevotellaceae.id.960	rs4685827	T	C	-0.0679529	0.0145407	2.77e-06	-0.0156812	0.0260678	0.54747	21.8396
family.Prevotellaceae.id.960	rs7252711	A	G	-0.0740876	0.0161926	5.57e-06	-0.016532	0.0263789	0.530848	20.9343
family.Prevotellaceae.id.960	rs7975087	C	A	-0.0601448	0.0135454	7.59e-06	0.0143973	0.0260934	0.581112	19.7157
family.Prevotellaceae.id.960	rs912860	G	A	-0.229046	0.0483124	9.3e-07	0.0160485	0.0273903	0.55793	22.4765
family.Prevotellaceae.id.960	rs9586501	G	A	0.0592681	0.0127329	2.59e-06	-0.0207332	0.0261728	0.428262	21.6663
family.Prevotellaceae.id.960	rs9958960	G	A	-0.0914807	0.0173611	1.06e-07	0.0247634	0.0260511	0.341822	27.7653
family.Porphyromonadaceae.id.943	rs10762312	G	A	-0.052368	0.0118814	8.7e-06	0.0436485	0.0262123	0.0958738	19.4265
family.Porphyromonadaceae.id.943	rs10858364	G	T	0.055316	0.012085	4.31e-06	-0.0150599	0.0260481	0.563158	20.9512
family.Porphyromonadaceae.id.943	rs17065783	A	G	-0.059133	0.0122235	1.79e-06	-0.000953275	0.025981	0.970731	23.4028
family.Porphyromonadaceae.id.943	rs1980561	A	G	-0.0485289	0.0109284	8.95e-06	-0.0150107	0.0261613	0.566122	19.7192
family.Porphyromonadaceae.id.943	rs35233670	T	C	-0.0473576	0.010602	7.91e-06	0.000897652	0.0260677	0.97253	19.9529
family.Porphyromonadaceae.id.943	rs35961441	A	C	0.0915257	0.0207306	8.37e-06	0.00100382	0.0259031	0.969088	19.4923
family.Porphyromonadaceae.id.943	rs6953849	A	G	0.0718149	0.0150724	2.44e-06	-0.000597606	0.0259152	0.981602	22.7019
family.Porphyromonadaceae.id.943	rs7330827	T	C	-0.103842	0.0237355	8.05e-06	0.0160621	0.0266641	0.546915	19.1403
family.Porphyromonadaceae.id.943	rs864093	A	C	-0.0527939	0.0117499	9.6e-06	0.0473125	0.0262011	0.0709578	20.1882
family.Peptostreptococcaceae.id.2042	rs10805326	G	A	0.0566637	0.012276	4.03e-06	-0.0361136	0.0260957	0.166391	21.3058
family.Peptostreptococcaceae.id.2042	rs117020988	C	T	0.182411	0.0372126	1.03e-06	-0.0392015	0.025696	0.127113	24.0282
family.Peptostreptococcaceae.id.2042	rs12377846	C	A	-0.252	0.0511627	7.26e-07	-0.0166099	0.0258929	0.521207	24.2602
family.Peptostreptococcaceae.id.2042	rs12986312	T	G	0.0571818	0.0125947	5.77e-06	0.0147527	0.0261349	0.572427	20.6129
family.Peptostreptococcaceae.id.2042	rs1467258	G	A	0.072584	0.0162321	7.9e-06	0.0155464	0.0258827	0.548075	19.9954
family.Peptostreptococcaceae.id.2042	rs1520207	C	T	0.0525658	0.0112476	3.17e-06	0.00632363	0.0262421	0.809577	21.8417
family.Peptostreptococcaceae.id.2042	rs4692811	C	T	0.0642075	0.0126913	4.21e-07	-0.00861808	0.026257	0.742745	25.5953
family.Peptostreptococcaceae.id.2042	rs59865771	C	T	-0.0573764	0.0127192	7.69e-06	-0.0442628	0.0263179	0.0925977	20.3492
family.Peptostreptococcaceae.id.2042	rs59987323	C	T	-0.0537078	0.011443	2.7e-06	0.0412376	0.0258809	0.111078	22.029
family.Peptostreptococcaceae.id.2042	rs61841503	G	A	0.0919658	0.0161331	9.8e-09	0.0421841	0.0260568	0.105463	32.4951
family.Peptostreptococcaceae.id.2042	rs6721459	A	G	0.0509823	0.0111975	5.08e-06	-0.01931	0.0261392	0.460066	20.7299
family.Peptostreptococcaceae.id.2042	rs76982728	T	C	0.124203	0.0266923	3.24e-06	0.00155947	0.0268403	0.953668	21.6516
family.Peptostreptococcaceae.id.2042	rs77540684	T	G	0.106725	0.0245638	8.14e-06	0.0156508	0.0259251	0.546047	18.8775
family.Peptostreptococcaceae.id.2042	rs9573937	A	G	-0.0693637	0.0142907	1.71e-06	-0.0126831	0.0259367	0.624842	23.5589
family.Peptococcaceae.id.2024	rs117452796	A	G	-0.257982	0.0549569	3.15e-06	-0.00234395	0.0254991	0.926759	22.0361
family.Peptococcaceae.id.2024	rs12144792	C	T	0.064399	0.0141246	5.82e-06	-0.0109963	0.0261443	0.674047	20.7878
family.Peptococcaceae.id.2024	rs12634826	T	G	-0.0739885	0.0150931	1.01e-06	-0.00478524	0.0260132	0.854049	24.0309
family.Peptococcaceae.id.2024	rs12992764	T	G	0.0684213	0.0141137	1.46e-06	-0.0474776	0.026125	0.0691672	23.5018
family.Peptococcaceae.id.2024	rs150600492	A	C	0.135774	0.0289757	2.31e-06	0.00237208	0.0254726	0.925806	21.9566
family.Peptococcaceae.id.2024	rs35703006	G	T	0.0812655	0.0164355	4.95e-07	0.0133693	0.0261478	0.609144	24.4481
family.Peptococcaceae.id.2024	rs4990837	A	G	0.0910387	0.0185869	1.74e-06	0.0143675	0.026421	0.586584	23.9903
family.Peptococcaceae.id.2024	rs75430375	C	T	-0.147941	0.0317498	3.41e-06	0.0387448	0.0259969	0.136129	21.7117
family.Peptococcaceae.id.2024	rs75898026	A	G	-0.0821779	0.0173541	2.02e-06	0.00571364	0.0259621	0.825812	22.4235
family.Pasteurellaceae.id.3689	rs10965428	C	A	-0.119902	0.0258219	4.29e-06	-0.0207688	0.0260874	0.425961	21.5614
family.Pasteurellaceae.id.3689	rs111582866	G	A	-0.113957	0.0256403	7.07e-06	0.0180145	0.0260364	0.489001	19.7532
family.Pasteurellaceae.id.3689	rs12050685	A	G	-0.0670948	0.015239	9.19e-06	0.00095643	0.0262334	0.970917	19.385
family.Pasteurellaceae.id.3689	rs16970009	A	G	0.187381	0.0429572	7.32e-06	0.0460567	0.0278721	0.0984464	19.0275
family.Pasteurellaceae.id.3689	rs35510	A	G	0.122729	0.0264958	4.02e-06	-0.0442826	0.0257389	0.0853493	21.4557
family.Pasteurellaceae.id.3689	rs4822728	T	C	0.0685479	0.0149032	4.72e-06	-0.0315854	0.0259336	0.223249	21.1557
family.Pasteurellaceae.id.3689	rs6972479	A	G	-0.0781862	0.0175366	7.75e-06	0.00401394	0.0258947	0.876813	19.8779
family.Pasteurellaceae.id.3689	rs72756943	G	A	0.13988	0.0303029	3.35e-06	-0.00164509	0.0261367	0.949813	21.308
family.Pasteurellaceae.id.3689	rs73139353	A	C	-0.222573	0.0484634	8.71e-06	-0.0646099	0.0253787	0.0109018	21.0919
family.Pasteurellaceae.id.3689	rs76022354	C	T	0.24289	0.0500406	1.83e-06	0.00791436	0.0254056	0.755405	23.5599
family.Pasteurellaceae.id.3689	rs78909003	T	C	-0.241159	0.0498372	2.05e-06	0.0199655	0.0257716	0.438511	23.4154
family.Pasteurellaceae.id.3689	rs9382510	C	T	-0.0881865	0.0169965	2.48e-07	-0.00311432	0.0261201	0.905093	26.9207
family.Pasteurellaceae.id.3689	rs9895850	T	C	-0.176406	0.041017	9.08e-06	0.0204231	0.0266574	0.443598	18.497
family.Pasteurellaceae.id.3689	rs9938097	T	C	-0.0710386	0.0158024	8.23e-06	0.0269878	0.0262284	0.303501	20.2088
family.Oxalobacteraceae.id.2966	rs111966731	T	C	0.204031	0.0445746	4.56e-06	0.0286711	0.0261331	0.27259	20.9516
family.Oxalobacteraceae.id.2966	rs11246212	T	C	0.13607	0.0291797	4.51e-06	0.00423238	0.0265502	0.873345	21.7454
family.Oxalobacteraceae.id.2966	rs12002250	A	C	0.196145	0.044523	5.53e-06	0.03784	0.0259725	0.145138	19.4083
family.Oxalobacteraceae.id.2966	rs1569853	T	C	-0.140043	0.0281704	7.45e-07	-0.00443421	0.0256645	0.862828	24.7136
family.Oxalobacteraceae.id.2966	rs17138946	G	T	-0.189444	0.0430248	8.09e-06	0.00370857	0.0261898	0.887393	19.3876
family.Oxalobacteraceae.id.2966	rs36057338	G	T	0.181604	0.0398742	6.26e-06	-0.0375694	0.0265047	0.156347	20.7427
family.Oxalobacteraceae.id.2966	rs4428215	G	A	0.12561	0.0230053	4.88e-08	0.0253063	0.0263968	0.337715	29.8121
family.Oxalobacteraceae.id.2966	rs561239	A	G	0.105525	0.0236769	7.19e-06	-0.0519918	0.0259141	0.0448229	19.8638
family.Oxalobacteraceae.id.2966	rs6000536	C	T	-0.118383	0.0241355	7.39e-07	0.0406979	0.0267081	0.127559	24.0583
family.Oxalobacteraceae.id.2966	rs62435498	C	A	0.181521	0.0400608	7.46e-06	0.0111266	0.0257238	0.66535	20.5312
family.Oxalobacteraceae.id.2966	rs736744	C	T	0.105642	0.0200648	1.49e-07	-0.00540637	0.02633	0.837313	27.7207
family.Oxalobacteraceae.id.2966	rs7993559	C	A	0.0921059	0.0201114	5.04e-06	0.00461738	0.0260376	0.859245	20.9745
family.Oxalobacteraceae.id.2966	rs80330081	A	C	-0.18756	0.0423688	6.64e-06	0.0034793	0.0258195	0.892806	19.5969
family.Oxalobacteraceae.id.2966	rs934049	G	A	0.109751	0.0238636	4.21e-06	-0.049829	0.0258085	0.053518	21.1518
family.Methanobacteriaceae.id.121	rs10202904	T	G	-0.121754	0.0235357	3.01e-07	-0.024242	0.0262886	0.356451	26.7615
family.Methanobacteriaceae.id.121	rs10424197	G	A	-0.111274	0.0247517	9.28e-06	0.0230604	0.0260869	0.376704	20.2106
family.Methanobacteriaceae.id.121	rs4257531	G	A	0.164498	0.0364959	7.44e-06	0.0094472	0.0258478	0.714743	20.3158
family.Methanobacteriaceae.id.121	rs56131665	G	A	0.178661	0.039298	6.18e-06	0.00595066	0.0258498	0.817935	20.669
family.Methanobacteriaceae.id.121	rs62241835	G	T	-0.203385	0.0417931	1.63e-06	0.00254028	0.0259914	0.922142	23.6827
family.Methanobacteriaceae.id.121	rs6508769	T	C	0.153519	0.0344519	8.23e-06	0.00598893	0.0263226	0.820019	19.8564
family.Methanobacteriaceae.id.121	rs73068003	G	T	-0.15814	0.0351803	8.45e-06	0.022829	0.0261701	0.383028	20.2063
family.Methanobacteriaceae.id.121	rs73457410	A	G	0.21534	0.0436695	1.41e-06	0.0153338	0.0265616	0.563741	24.316
family.Methanobacteriaceae.id.121	rs75208022	C	T	-0.227245	0.048763	5.92e-06	0.0258584	0.0263668	0.326731	21.7173
family.Methanobacteriaceae.id.121	rs894996	C	A	0.216999	0.0449076	1.88e-06	-0.0237846	0.0266499	0.372135	23.3495
family.Lactobacillaceae.id.1836	rs11674854	C	T	-0.0830224	0.0175267	2.6e-06	0.00286719	0.0261898	0.912824	22.4382
family.Lactobacillaceae.id.1836	rs1530559	G	A	0.0772453	0.0176921	9.65e-06	-0.0413124	0.0265778	0.120091	19.0627
family.Lactobacillaceae.id.1836	rs16861661	G	A	-0.193287	0.0379293	2.7e-07	0.00112964	0.026408	0.96588	25.9691
family.Lactobacillaceae.id.1836	rs62314653	C	A	0.177082	0.0392269	6.59e-06	-0.0172252	0.0258796	0.505673	20.3789
[truncated: 373 more rows]

## Sheet: S3 table
Supplementary Table 3. Instrumental variants of PTMDD in the gut microbiota
Traits	SNP	effect_allele.exposure	other_allele.exposure	Post-traumatic MDD			R2	Fvalue
				beta.exposure	se.exposure	pval.exposure
PTMDD	rs10468608	T	C	-0.118963	0.0260207	4.83393e-06	0.00648315	149.289
	rs10892733	C	T	-0.117108	0.0259563	6.42984e-06	0.00588297	135.387
	rs111629393	G	A	0.116756	0.026215	8.43723e-06	0.00584906	134.602
	rs1390496	G	A	0.118411	0.0260305	5.39138e-06	0.00557549	128.271
	rs147542932	C	T	0.122245	0.0262268	3.14557e-06	0.00150028	34.375
	rs2498010	C	A	-0.118571	0.0261542	5.80096e-06	0.00657746	151.475
	rs325502	A	G	-0.116536	0.0261632	8.4217e-06	0.00663585	152.829
	rs4312987	T	C	0.122577	0.0259769	2.37356e-06	0.00736976	169.857
	rs4521185	G	A	0.115584	0.0261094	9.55873e-06	0.00604054	139.035
	rs612711	C	T	-0.115683	0.0259975	8.59607e-06	0.00648056	149.229
	rs6976860	G	T	-0.117087	0.026009	6.73907e-06	0.00649075	149.466
PTMDD, Post-traumatic major depression disorder; SNP,single nucleotide polymorphism

## Sheet: S4 table1
Supplementary Table 4. Instrumental variants of trauma exposure in MDD in the gut microbiota
Traits	SNP	effect_allele.exposure	other_allele.exposure	Trauma exposure in MDD			R2	Fvalue
				beta.exposure	se.exposure	pval.exposure
Trauma exposure in MDD	rs12191873	C	A	-0.129	0.027	1.98107e-06	0.004	97.942
	rs164241	T	C	-0.126	0.027	3.00469e-06	0.003	61.958
	rs1976714	T	G	0.121	0.027	9.67832e-06	0.007	151.288
	rs57434630	G	A	-0.123	0.027	4.66659e-06	0.004	100.153
	rs7605669	T	G	-0.118	0.027	8.73575e-06	0.004	95.665
	rs7931589	C	T	-0.133	0.027	1.03229e-06	0.006	139.267
	rs8849	G	A	-0.128	0.027	2.0361e-06	0.003	63.013
MDD, major depression disorder; SNP,single nucleotide polymorphism
